# Supplementary material for: Rapid evolutionary change in trait correlations of single proteins
Source: Nat Commun. 2024 Apr 18;15:3327. doi: 10.1038/s41467-024-46658-1 (PMC11026499; doi:10.1038/s41467-024-46658-1)
Supplement: Supplementary file 4 — Source Data [file 41467_2024_46658_MOESM4_ESM.xlsx]

## Sheet: Fig. 1B
Cell	Yellow Fluorescence (FACS)	Green Fluorescence (FACS)
1	1081	34
2	1043	50
3	2403	58
4	409	78
5	613	63
6	977	51
7	1221	58
8	857	46
9	1867	73
10	1237	70
11	760	51
12	1724	63
13	900	71
14	1172	23
15	1050	28
16	1045	134
17	916	87
18	1009	67
19	1252	61
20	992	25
21	924	79
22	1365	71
23	1285	44
24	885	69
25	1876	55
26	984	62
27	1053	65
28	1381	79
29	743	79
30	2664	89
31	1373	42
32	713	55
33	3320	18
34	973	42
35	1551	34
36	883	30
37	1441	72
38	2020	78
39	1553	48
40	492	50
41	1639	79
42	871	60
43	790	54
44	2040	32
45	188	71
46	1395	131
47	1005	62
48	857	50
49	1385	115
50	1584	17
51	1504	43
52	1928	75
53	1904	35
54	772	55
55	1732	62
56	2117	39
57	972	79
58	1336	83
59	1632	147
60	805	58
61	1257	34
62	1728	113
63	741	39
64	916	71
65	1577	76
66	1088	82
67	1156	22
68	1920	58
69	1637	82
70	1797	63
71	1665	50
72	1096	81
73	757	98
74	1165	18
75	2265	48
76	768	67
77	2180	62
78	2833	76
79	2353	27
80	1988	55
81	2501	143
82	1677	74
83	1040	35
84	1048	51
85	1752	67
86	1028	94
87	1088	97
88	2052	107
89	1968	74
90	1296	58
91	924	93
92	821	54
93	1136	43
94	1328	74
95	1365	117
96	2205	79
97	1677	47
98	1961	67
99	1301	55
100	1561	115
101	837	110
102	1208	83
103	2140	78
104	1053	84
105	1677	52
106	1312	64
107	2089	75
108	2225	51
109	792	88
110	1312	25
111	414	42
112	821	21
113	1505	35
114	1124	62
115	3541	78
116	1660	62
117	1888	75
118	2329	102
119	2525	64
120	1661	66
121	1568	74
122	1281	56
123	1744	16
124	964	75
125	1524	59
126	1605	62
127	1617	40
128	1996	70
129	1181	23
130	1617	51
131	953	42
132	852	54
133	1200	51
134	1512	50
135	1097	35
136	1260	70
137	1332	63
138	1226	56
139	1167	79
140	2360	66
141	1193	51
142	57	43
143	756	79
144	1368	50
145	1203	74
146	2093	39
147	1217	42
148	1392	55
149	1622	85
150	1881	35
151	637	63
152	1236	107
153	2232	75
154	1021	79
155	927	62
156	1676	46
157	1461	46
158	685	47
159	1008	78
160	1393	42
161	1616	50
162	1364	54
163	1855	69
164	2320	43
165	1493	39
166	1600	27
167	1970	98
168	905	74
169	1841	34
170	1836	38
171	1445	70
172	1740	38
173	1400	49
174	2036	35
175	1513	51
176	1313	138
177	954	98
178	1049	115
179	1808	87
180	933	70
181	3029	87
182	934	35
183	917	22
184	697	75
185	1068	59
186	584	66
187	1220	71
188	2508	59
189	1912	66
190	1500	22
191	2065	90
192	1172	95
193	1994	18
194	877	47
195	959	63
196	1809	82
197	1485	119
198	1032	59
199	815	111
200	889	49
201	1592	64
202	1256	59
203	1004	60
204	1349	69
205	1734	59
206	605	31
207	944	59
208	1820	70
209	1272	79
210	929	31
211	2576	95
212	1449	72
213	1026	34
214	1529	88
215	2485	60
216	1629	39
217	1844	83
218	774	78
219	1353	82
220	1894	54
221	1001	48
222	1720	48
223	1082	55
224	1415	46
225	2000	43
226	1532	91
227	829	78
228	1952	65
229	1324	51
230	1765	100
231	757	75
232	1413	43
233	1661	46
234	544	45
235	793	66
236	1585	71
237	2179	49
238	1516	54
239	2616	96
240	533	31
241	2844	78
242	1489	50
243	861	60
244	1812	42
245	2478	75
246	1321	99
247	1465	56
248	1237	127
249	1372	41
250	1406	79
251	1885	39
252	1004	70
253	2220	95
254	1288	106
255	1361	77
256	1994	77
257	1176	35
258	1884	127
259	1278	39
260	2036	55
261	1505	32
262	1793	66
263	1255	75
264	1761	66
265	1677	102
266	1369	74
267	951	27
268	1149	38
269	1689	104
270	1481	82
271	1201	91
272	709	73
273	1352	34
274	953	50
275	968	35
276	1612	51
277	2121	88
278	1937	73
279	1196	138
280	3338	119
281	1493	71
282	776	93
283	1454	142
284	635	106
285	1165	59
286	2197	63
287	1992	16
288	1467	58
289	1916	106
290	1187	75
291	1909	63
292	912	101
293	1364	90
294	1729	99
295	1068	51
296	1500	30
297	1892	46
298	957	54
299	1536	54
300	761	58
301	1314	215
302	1356	62
303	1409	51
304	1648	63
305	1021	169
306	576	38
307	447	22
308	988	54
309	1266	114
310	1709	55
311	1591	43
312	1365	67
313	1813	19
314	1308	25
315	1029	119
316	1040	75
317	1245	65
318	2133	103
319	1826	111
320	648	74
321	2396	27
322	1517	62
323	1208	39
324	1296	54
325	1376	95
326	2489	107
327	1685	51
328	917	94
329	1125	51
330	2113	74
331	1684	38
332	1061	53
333	1345	78
334	1398	16
335	1929	66
336	2001	78
337	1204	54
338	1460	43
339	1790	49
340	1020	83
341	1380	75
342	401	110
343	696	40
344	1328	82
345	1008	53
346	2000	36
347	1182	43
348	1009	82
349	1763	55
350	602	63
351	1940	42
352	953	25
353	1793	85
354	1089	39
355	1013	58
356	2329	187
357	1665	70
358	2812	35
359	1075	47
360	1425	38
361	601	38
362	1285	54
363	364	50
364	1017	87
365	988	118
366	1008	23
367	1508	52
368	1885	71
369	826	52
370	2025	81
371	749	78
372	1056	109
373	1661	145
374	1317	98
375	852	67
376	1324	35
377	981	34
378	1140	75
379	1020	75
380	1405	42
381	1437	58
382	1753	72
383	1183	62
384	1472	103
385	1268	66
386	1506	63
387	948	53
388	937	31
389	1871	94
390	1181	83
391	898	53
392	551	54
393	1996	91
394	1009	48
395	1284	99
396	1629	99
397	1767	70
398	939	46
399	976	50
400	2797	87
401	1309	33
402	1981	77
403	1640	118
404	760	103
405	2304	87
406	1057	40
407	1669	114
408	1601	54
409	1584	47
410	1565	87
411	1261	106
412	1140	58
413	1967	35
414	2021	98
415	1152	46
416	480	87
417	1292	65
418	744	98
419	1307	50
420	2047	94
421	1481	78
422	2192	62
423	1577	78
424	813	65
425	974	67
426	1604	74
427	945	36
428	2239	66
429	1061	32
430	1256	98
431	928	53
432	1942	70
433	2638	59
434	1348	26
435	1152	39
436	2789	35
437	1372	65
438	1542	115
439	1362	62
440	2000	103
441	581	43
442	1913	62
443	1560	55
444	1848	54
445	840	39
446	1006	59
447	1661	68
448	1001	80
449	2492	42
450	2028	57
451	1593	79
452	1075	63
453	2296	125
454	2139	86
455	1187	32
456	1377	79
457	1186	22
458	1432	55
459	1779	80
460	1456	39
461	1754	68
462	1526	50
463	1484	73
464	960	182
465	1720	55
466	1253	16
467	1584	92
468	1879	51
469	1642	39
470	1728	126
471	1598	83
472	825	36
473	1069	30
474	2024	101
475	506	94
476	1393	95
477	900	122
478	1525	51
479	1758	51
480	1135	60
481	1228	42
482	1245	99
483	1202	70
484	917	59
485	2513	71
486	1958	50
487	1749	26
488	1608	87
489	2089	50
490	2098	148
491	840	46
492	1496	47
493	1573	34
494	1816	78
495	1249	135
496	1129	56
497	1852	73
498	601	34
499	1130	110
500	1208	55
501	921	34
502	2041	58
503	1917	50
504	1156	47
505	2261	91
506	1379	62
507	1300	58
508	1261	67
509	1444	63
510	1821	64
511	1941	59
512	1320	53
513	1061	41
514	1185	71
515	833	54
516	1340	49
517	918	32
518	2081	94
519	937	63
520	2197	738
521	1341	35
522	1249	87
523	1030	74
524	1340	57
525	2427	87
526	1949	100
527	2265	45
528	2360	46
529	1569	48
530	1057	30
531	1449	63
532	1543	27
533	940	58
534	1880	43
535	1503	35
536	1429	34
537	2439	83
538	1465	95
539	1604	47
540	1112	70
541	1682	39
542	1424	79
543	2201	47
544	1704	71
545	887	131
546	1240	70
547	1046	48
548	1424	102
549	1096	69
550	1577	52
551	1558	98
552	1134	90
553	792	54
554	1972	58
555	905	71
556	807	51
557	1245	58
558	321	21
559	1465	63
560	749	35
561	693	3
562	728	86
563	998	59
564	888	43
565	1621	42
566	1910	105
567	1852	27
568	608	54
569	1536	77
570	859	55
571	912	83
572	1256	75
573	1258	59
574	1566	142
575	1032	51
576	1341	58
577	1273	54
578	2001	21
579	1256	86
580	1660	51
581	1577	21
582	1719	58
583	701	163
584	1421	90
585	732	69
586	2369	71
587	1820	73
588	1633	70
589	1949	106
590	845	80
591	1840	59
592	1076	91
593	1327	59
594	352	92
595	1116	51
596	961	78
597	1343	41
598	2084	61
599	1537	60
600	1288	102
601	1696	51
602	1660	66
603	1684	63
604	2214	73
605	1893	50
606	2147	118
607	2234	59
608	1079	65
609	1477	34
610	16	63
611	1604	28
612	1920	53
613	1653	50
614	1168	90
615	1508	35
616	2300	66
617	1454	59
618	2436	62
619	1737	38
620	1432	43
621	2295	90
622	761	70
623	1364	60
624	1244	75
625	1408	60
626	1680	126
627	2285	50
628	2836	31
629	1308	47
630	2104	79
631	1613	42
632	1092	57
633	1984	62
634	1398	74
635	998	66
636	1392	62
637	1141	34
638	900	103
639	1703	130
640	1721	54
641	1326	51
642	1580	78
643	1500	18
644	992	70
645	1996	55
646	1883	78
647	2344	75
648	1632	71
649	2785	76
650	1109	114
651	1309	82
652	1252	59
653	1553	43
654	1392	147
655	1091	63
656	1100	73
657	865	12
658	1101	59
659	2356	70
660	733	74
661	2046	19
662	1944	63
663	1785	59
664	2433	84
665	1380	78
666	1819	46
667	1584	46
668	1280	142
669	1632	107
670	1809	83
671	1210	88
672	2237	91
673	1876	66
674	1430	20
675	1433	36
676	2225	43
677	1384	81
678	1685	71
679	1236	50
680	1756	82
681	1378	107
682	985	93
683	940	34
684	629	54
685	1204	55
686	748	66
687	1229	32
688	1128	91
689	1461	55
690	2272	74
691	734	74
692	915	75
693	505	22
694	1610	103
695	1409	71
696	1535	56
697	2108	58
698	1678	87
699	780	23
700	921	52
701	1137	47
702	1365	18
703	2001	51
704	1933	34
705	764	87
706	460	63
707	2097	90
708	1667	167
709	968	65
710	1681	67
711	1452	83
712	1860	72
713	1193	55
714	1383	126
715	2326	52
716	1101	50
717	1215	35
718	889	67
719	2144	101
720	1524	63
721	1696	56
722	2059	86
723	1071	57
724	2765	71
725	865	23
726	1069	103
727	2020	71
728	212	63
729	1865	56
730	948	55
731	1789	55
732	2050	43
733	1157	61
734	1497	35
735	1629	64
736	1174	61
737	1755	71
738	1716	78
739	1500	110
740	1513	63
741	713	119
742	2029	55
743	1361	58
744	1604	46
745	645	83
746	1408	59
747	829	34
748	1880	38
749	1773	79
750	1682	50
751	1001	122
752	1013	51
753	1048	43
754	2407	58
755	952	82
756	1550	63
757	1283	62
758	1265	62
759	1438	103
760	1456	34
761	1589	47
762	1010	19
763	2128	38
764	988	70
765	1064	51
766	2004	71
767	1195	62
768	1512	59
769	1287	42
770	1936	75
771	564	61
772	1658	51
773	1328	82
774	1140	55
775	745	93
776	924	71
777	2256	51
778	1276	48
779	1194	59
780	1837	66
781	1873	34
782	1156	103
783	1721	90
784	2020	95
785	1318	46
786	1525	86
787	2327	67
788	1036	39
789	1427	64
790	1044	95
791	2263	79
792	1368	36
793	1697	123
794	1201	59
795	1283	66
796	1407	70
797	1116	103
798	1085	67
799	1121	91
800	1005	31
801	985	95
802	1440	67
803	1767	108
804	948	55
805	1180	42
806	1396	55
807	2251	50
808	1336	36
809	1048	99
810	1505	142
811	1409	39
812	1045	34
813	813	95
814	1248	59
815	2005	79
816	1296	83
817	972	63
818	1239	66
819	1625	50
820	1015	150
821	1691	43
822	1512	50
823	1532	103
824	2998	150
825	2748	77
826	1537	58
827	689	43
828	1260	55
829	1373	23
830	1811	139
831	1922	66
832	1472	58
833	796	79
834	1545	75
835	1264	88
836	1501	34
837	2424	51
838	1753	56
839	1904	35
840	2350	87
841	1661	104
842	2759	20
843	1489	38
844	1316	46
845	1413	111
846	2010	35
847	1724	103
848	761	66
849	1809	36
850	1367	88
851	1424	75
852	809	142
853	1601	43
854	1461	62
855	945	122
856	1769	54
857	1057	50
858	2192	42
859	1618	106
860	869	50
861	1065	23
862	2309	63
863	765	76
864	2116	55
865	1789	120
866	832	111
867	1141	63
868	1816	58
869	1424	59
870	1196	39
871	1682	82
872	300	86
873	837	39
874	1286	54
875	1900	39
876	1445	63
877	1284	46
878	2281	91
879	1093	31
880	1244	71
881	1548	22
882	1720	67
883	1656	67
884	688	75
885	1179	59
886	1078	54
887	1320	42
888	1728	51
889	1081	59
890	2357	61
891	1430	102
892	1767	71
893	744	50
894	1365	103
895	1709	71
896	2093	55
897	548	62
898	1284	84
899	1574	76
900	2048	120
901	1392	90
902	1184	58
903	1892	54
904	1405	22
905	1709	38
906	1781	82
907	2664	89
908	2124	55
909	1428	46
910	2189	98
911	1403	142
912	1748	38
913	1911	102
914	1303	62
915	1649	57
916	1632	67
917	1268	92
918	993	34
919	2683	74
920	1585	74
921	969	58
922	2349	63
923	1804	30
924	1206	54
925	1252	35
926	1688	82
927	1043	18
928	1353	58
929	821	87
930	1309	55
931	1556	39
932	853	70
933	1609	42
934	2897	90
935	2332	62
936	1441	90
937	1941	102
938	1507	58
939	536	63
940	1169	90
941	1245	69
942	1492	62
943	1005	63
944	1678	86
945	1081	35
946	2297	107
947	1100	38
948	1528	72
949	2109	71
950	1044	91
951	1325	101
952	1191	77
953	874	42
954	1665	89
955	639	70
956	988	75
957	1772	60
958	1277	63
959	1871	90
960	968	114
961	985	67
962	1740	69
963	1141	71
964	1176	51
965	1256	66
966	709	46
967	1457	75
968	1062	109
969	1249	66
970	2004	85
971	1353	67
972	808	109
973	893	59
974	1844	35
975	1193	122
976	873	34
977	1370	75
978	1545	74
979	1713	42
980	1797	64
981	2132	107
982	1129	50
983	1602	46
984	548	81
985	1676	51
986	1461	44
987	1148	79
988	812	74
989	893	78
990	1037	63
991	2084	45
992	1181	103
993	1257	83
994	833	40
995	1369	50
996	1909	39
997	1116	54
998	1640	31
999	1556	63
1000	1949	78
1001	1949	102
1002	1511	79
1003	1929	50
1004	585	42
1005	1001	34
1006	809	51
1007	2161	123
1008	1129	49
1009	1681	35
1010	1085	79
1011	864	30
1012	401	26
1013	1476	75
1014	1249	34
1015	954	66
1016	1304	50
1017	1075	43
1018	1108	70
1019	1115	74
1020	3195	50
1021	1488	39
1022	1425	90
1023	1320	66
1024	662	39
1025	977	26
1026	1964	46
1027	1162	83
1028	1677	62
1029	993	75
1030	792	46
1031	1563	16
1032	1696	74
1033	1912	51
1034	1149	70
1035	2002	43
1036	1456	71
1037	2196	90
1038	966	78
1039	2942	54
1040	1537	82
1041	685	54
1042	997	43
1043	2661	71
1044	1493	75
1045	761	59
1046	1325	55
1047	1308	54
1048	1337	32
1049	1105	73
1050	807	39
1051	1058	93
1052	1374	78
1053	1366	78
1054	860	65
1055	1712	76
1056	647	55
1057	965	67
1058	1433	18
1059	1231	62
1060	877	37
1061	1084	151
1062	1252	55
1063	1557	63
1064	1656	39
1065	1763	56
1066	1429	75
1067	1021	55
1068	801	75
1069	2104	67
1070	1789	127
1071	1393	55
1072	1288	46
1073	1144	51
1074	830	149
1075	1020	36
1076	817	63
1077	1676	71
1078	1789	55
1079	1224	27
1080	2309	78
1081	356	74
1082	1767	71
1083	964	35
1084	943	75
1085	1509	46
1086	1489	82
1087	1263	102
1088	1864	58
1089	1301	43
1090	2144	58
1091	2068	59
1092	1284	59
1093	1336	54
1094	1340	86
1095	2738	63
1096	3384	74
1097	1004	58
1098	1732	60
1099	1448	74
1100	2625	77
1101	1936	118
1102	2932	76
1103	2837	42
1104	1481	75
1105	1124	75
1106	1637	67
1107	1326	42
1108	1400	75
1109	845	106
1110	1972	43
1111	1133	36
1112	1369	66
1113	1921	67
1114	1605	100
1115	1660	70
1116	976	66
1117	1424	58
1118	1652	72
1119	1620	75
1120	1869	36
1121	2096	71
1122	1420	67
1123	993	43
1124	1209	58
1125	1429	259
1126	1249	50
1127	1156	51
1128	1413	71
1129	1428	106
1130	1377	57
1131	1073	48
1132	1108	166
1133	1164	43
1134	1020	99
1135	1313	38
1136	1153	119
1137	1413	70
1138	2076	10
1139	1669	57
1140	1241	45
1141	1495	62
1142	1729	65
1143	2651	106
1144	1825	67
1145	741	53
1146	1028	27
1147	1209	55
1148	1409	69
1149	1621	62
1150	841	59
1151	1357	55
1152	1271	42
1153	1268	35
1154	1004	27
1155	1157	110
1156	1181	57
1157	2247	90
1158	1112	95
1159	1353	50
1160	1865	59
1161	885	106
1162	1233	58
1163	1461	39
1164	1720	79
1165	1377	38
1166	1064	54
1167	1002	50
1168	861	75
1169	1524	51
1170	1051	55
1171	985	304
1172	841	67
1173	1700	38
1174	1677	19
1175	1015	54
1176	792	95
1177	1036	38
1178	1232	30
1179	1848	79
1180	2381	57
1181	793	67
1182	2017	47
1183	1837	75
1184	1761	74
1185	1856	63
1186	2481	60
1187	749	51
1188	1189	54
1189	881	62
1190	1061	27
1191	1217	42
1192	1341	70
1193	1453	62
1194	729	103
1195	1250	62
1196	1532	75
1197	625	63
1198	1472	62
1199	1250	63
1200	985	78
1201	1149	114
1202	847	54
1203	1641	34
1204	1668	20
1205	970	96
1206	1191	46
1207	953	41
1208	1945	83
1209	1275	39
1210	1656	87
1211	1253	50
1212	1525	78
1213	2344	102
1214	1560	134
1215	1008	31
1216	1021	119
1217	1769	54
1218	894	75
1219	1798	56
1220	2064	55
1221	2304	46
1222	872	50
1223	1324	33
1224	872	118
1225	728	79
1226	1149	38
1227	777	46
1228	959	34
1229	1416	79
1230	2175	14
1231	2046	35
1232	1139	58
1233	1541	46
1234	2164	144
1235	1125	75
1236	2207	168
1237	1301	52
1238	1379	127
1239	1077	35
1240	2216	55
1241	1948	100
1242	2256	46
1243	1377	63
1244	1484	75
1245	1969	79
1246	1313	39
1247	1225	48
1248	1319	84
1249	1969	61
1250	1308	51
1251	976	55
1252	1260	106
1253	1697	79
1254	1312	126
1255	888	68
1256	936	77
1257	787	62
1258	1349	67
1259	1245	54
1260	1029	57
1261	1592	39
1262	2952	47
1263	1099	78
1264	1046	1
1265	1584	108
1266	1332	58
1267	1184	53
1268	1169	48
1269	1009	95
1270	2793	58
1271	1880	79
1272	2097	66
1273	1296	46
1274	1309	66
1275	2080	77
1276	1310	42
1277	1604	115
1278	2052	90
1279	1316	65
1280	677	59
1281	1367	59
1282	1929	79
1283	1516	35
1284	893	59
1285	997	51
1286	1497	95
1287	1021	90
1288	2308	34
1289	1908	50
1290	223	43
1291	1781	50
1292	2085	74
1293	1532	107
1294	2916	66
1295	1696	108
1296	1860	63
1297	1257	47
1298	1369	80
1299	1025	55
1300	861	75
1301	1018	75
1302	596	90
1303	1831	58
1304	2021	51
1305	1524	40
1306	1221	64
1307	1150	113
1308	1629	67
1309	941	67
1310	1762	75
1311	1197	70
1312	1260	66
1313	1721	62
1314	493	94
1315	1043	46
1316	976	46
1317	1445	35
1318	1348	81
1319	1411	119
1320	405	67
1321	1165	58
1322	1048	103
1323	1010	47
1324	1442	71
1325	1560	69
1326	1296	70
1327	1701	73
1328	1298	70
1329	968	110
1330	1944	46
1331	1249	39
1332	1862	74
1333	1581	51
1334	1669	83
1335	1297	55
1336	1640	44
1337	1180	49
1338	1285	57
1339	1429	67
1340	1323	95
1341	2089	135
1342	1052	50
1343	1760	54
1344	988	34
1345	1749	57
1346	2504	62
1347	2069	83
1348	1769	95
1349	1453	115
1350	1260	39
1351	1933	54
1352	1112	28
1353	924	65
1354	1484	66
1355	1776	111
1356	648	70
1357	1389	75
1358	1453	42
1359	1468	74
1360	1637	115
1361	1876	35
1362	1258	126
1363	1741	74
1364	1421	42
1365	2041	77
1366	1416	54
1367	1489	38
1368	1104	76
1369	2555	39
1370	1860	63
1371	1657	71
1372	1133	90
1373	354	63
1374	972	43
1375	1884	66
1376	1449	87
1377	752	36
1378	1469	89
1379	1310	66
1380	1417	46
1381	2073	47
1382	1133	49
1383	651	175
1384	1210	60
1385	1156	79
1386	1629	83
1387	889	55
1388	969	39
1389	1276	43
1390	1048	76
1391	1952	52
1392	1793	46
1393	976	103
1394	1319	18
1395	1356	58
1396	1325	35
1397	332	106
1398	1153	52
1399	1384	54
1400	2065	118
1401	2589	75
1402	1645	57
1403	1324	79
1404	2595	39
1405	1401	45
1406	1425	38
1407	1507	102
1408	2107	118
1409	2337	54
1410	1564	55
1411	556	18
1412	1609	54
1413	1906	30
1414	801	22
1415	1013	27
1416	1396	79
1417	1240	53
1418	1459	54
1419	1212	64
1420	1017	54
1421	928	59
1422	241	43
1423	2043	75
1424	2322	48
1425	896	63
1426	1829	51
1427	2123	110
1428	1820	79
1429	2340	90
1430	1568	70
1431	2005	34
1432	949	59
1433	1580	23
1434	2213	98
1435	1556	67
1436	1565	79
1437	1069	67
1438	812	31
1439	976	63
1440	1081	71
1441	1004	74
1442	1024	58
1443	2696	54
1444	2261	122
1445	1837	56
1446	1193	69
1447	1156	35
1448	1537	30
1449	1056	259
1450	760	123
1451	1509	107
1452	1637	43
1453	1152	39
1454	1992	60
1455	1705	62
1456	1645	90
1457	517	79
1458	1660	55
1459	1208	55
1460	1140	163
1461	924	127
1462	1528	53
1463	1925	58
1464	946	39
1465	932	18
1466	2580	54
1467	348	51
1468	858	98
1469	1144	72
1470	2853	34
1471	1849	70
1472	1012	53
1473	1229	104
1474	1703	89
1475	1433	198
1476	1376	50
1477	1325	90
1478	1065	107
1479	1389	80
1480	861	130
1481	1997	34
1482	982	50
1483	3141	103
1484	633	116
1485	1206	50
1486	2040	3
1487	1198	49
1488	1771	59
1489	1072	18
1490	1897	52
1491	550	122
1492	1169	94
1493	1385	86
1494	1014	39
1495	1060	38
1496	1357	58
1497	1792	62
1498	1816	26
1499	528	55
1500	1573	79
1501	1753	63
1502	2289	86
1503	1821	50
1504	741	155
1505	1021	75
1506	2217	20
1507	1312	62
1508	2468	22
1509	1208	31
1510	1121	59
1511	2011	78
1512	1116	46
1513	3381	171
1514	952	47
1515	1570	44
1516	1329	38
1517	1065	53
1518	2360	66
1519	1493	105
1520	745	107
1521	2278	61
1522	1317	106
1523	1037	58
1524	2023	75
1525	1389	75
1526	604	50
1527	1309	59
1528	1892	20
1529	1656	51
1530	2084	64
1531	1361	58
1532	925	50
1533	1201	69
1534	1960	55
1535	1452	103
1536	1205	90
1537	1409	50
1538	1760	102
1539	1709	98
1540	1281	74
1541	1912	42
1542	1577	70
1543	1405	24
1544	1425	107
1545	1768	54
1546	680	49
1547	988	52
1548	2528	42
1549	1788	1
1550	1761	43
1551	2224	28
1552	997	82
1553	1041	46
1554	1388	90
1555	1418	94
1556	745	83
1557	1389	47
1558	1552	50
1559	1628	55
1560	1620	90
1561	681	75
1562	2027	47
1563	1480	71
1564	1665	41
1565	2128	87
1566	1232	70
1567	2169	75
1568	1329	17
1569	812	39
1570	1321	70
1571	977	61
1572	768	59
1573	817	75
1574	917	104
1575	801	78
1576	996	39
1577	1713	62
1578	2417	39
1579	956	34
1580	821	35
1581	1697	62
1582	1080	59
1583	1597	71
1584	921	26
1585	1349	35
1586	756	40
1587	1952	114
1588	1253	34
1589	1880	55
1590	1624	43
1591	1524	50
1592	2224	59
1593	1396	79
1594	825	57
1595	2555	91
1596	1195	63
1597	1376	57
1598	1722	73
1599	1115	74
1600	869	126
1601	1424	26
1602	1096	22
1603	2358	59
1604	1624	18
1605	846	39
1606	481	28
1607	1401	94
1608	1128	43
1609	1456	43
1610	1592	90
1611	1316	135
1612	917	42
1613	1297	78
1614	1353	61
1615	1772	66
1616	2605	78
1617	1608	59
1618	2794	76
1619	2055	74
1620	1982	58
1621	1148	52
1622	1249	43
1623	1992	64
1624	788	58
1625	1469	47
1626	1452	98
1627	1665	59
1628	881	34
1629	1064	70
1630	1158	63
1631	3103	45
1632	1676	95
1633	1208	139
1634	1616	83
1635	1735	66
1636	1157	42
1637	1555	66
1638	1471	30
1639	1232	91
1640	2421	45
1641	1300	71
1642	1705	69
1643	3333	34
1644	1790	135
1645	545	59
1646	1523	52
1647	1441	51
1648	1592	38
1649	1317	226
1650	1800	58
1651	648	89
1652	1440	26
1653	1384	38
1654	1005	26
1655	1378	67
1656	1688	75
1657	2121	46
1658	750	111
1659	936	51
1660	2225	67
1661	1661	34
1662	813	42
1663	1144	59
1664	1324	127
1665	1189	50
1666	1140	55
1667	1593	78
1668	1745	82
1669	1136	74
1670	1628	31
1671	1272	70
1672	1316	103
1673	1684	95
1674	2088	96
1675	1590	110
1676	2365	70
1677	731	62
1678	1205	63
1679	1117	22
1680	1152	27
1681	1128	44
1682	1365	45
1683	1470	36
1684	1560	26
1685	844	46
1686	1253	63
1687	1625	62
1688	1385	54
1689	1704	35
1690	1117	38
1691	1489	58
1692	1161	73
1693	1510	159
1694	1413	68
1695	688	67
1696	2845	65
1697	793	70
1698	1356	118
1699	1920	42
1700	1612	47
1701	2049	78
1702	2237	51
1703	696	123
1704	733	156
1705	1264	74
1706	1104	35
1707	1733	40
1708	1448	43
1709	1221	79
1710	1505	34
1711	2903	58
1712	919	63
1713	2456	74
1714	1644	47
1715	1208	100
1716	1957	34
1717	1258	19
1718	1241	107
1719	1268	91
1720	1253	79
1721	2136	74
1722	1262	71
1723	1832	59
1724	2861	17
1725	545	43
1726	1080	91
1727	1170	33
1728	1840	74
1729	2062	30
1730	2000	106
1731	1648	58
1732	692	46
1733	1061	37
1734	1065	55
1735	1233	74
1736	1092	63
1737	1389	94
1738	1209	72
1739	1644	55
1740	1284	54
1741	1904	58
1742	1209	70
1743	2065	43
1744	1621	50
1745	2621	47
1746	952	58
1747	1399	48
1748	387	42
1749	1881	83
1750	1337	80
1751	1112	35
1752	2629	54
1753	1417	40
1754	1952	33
1755	797	63
1756	957	55
1757	1840	56
1758	1537	73
1759	1249	88
1760	1680	18
1761	1980	78
1762	1700	75
1763	1433	73
1764	1877	55
1765	2189	34
1766	797	42
1767	1744	72
1768	1424	83
1769	758	38
1770	1785	70
1771	1938	51
1772	1146	50
1773	1333	82
1774	1662	55
1775	1112	27
1776	1340	23
1777	1753	92
1778	2077	32
1779	852	60
1780	962	24
1781	1696	51
1782	605	42
1783	1389	69
1784	1976	33
1785	1680	56
1786	1497	59
1787	2513	86
1788	1479	71
1789	1572	43
1790	1149	63
1791	1485	53
1792	716	107
1793	2349	79
1794	1124	63
1795	1333	78
1796	701	32
1797	884	47
1798	2185	107
1799	1385	59
1800	1601	58
1801	2355	83
1802	1657	59
1803	1196	7
1804	1437	66
1805	592	98
1806	1678	78
1807	1267	115
1808	1735	35
1809	1800	81
1810	1701	79
1811	1365	95
1812	706	50
1813	1393	29
1814	1484	71
1815	2056	90
1816	1726	69
1817	3435	91
1818	1696	34
1819	1832	66
1820	1860	43
1821	817	64
1822	1009	65
1823	1440	146
1824	1532	126
1825	1295	79
1826	1353	82
1827	2444	70
1828	1716	91
1829	1840	61
1830	1328	79
1831	1115	75
1832	608	88
1833	1588	49
1834	1212	62
1835	2877	54
1836	1116	135
1837	2504	74
1838	1528	42
1839	1993	82
1840	1406	69
1841	1069	78
1842	1151	87
1843	1149	52
1844	2577	67
1845	1636	54
1846	1537	27
1847	1466	58
1848	1588	54
1849	1108	70
1850	1181	14
1851	1376	75
1852	1047	78
1853	1352	50
1854	2116	38
1855	1592	88
1856	1624	31
1857	1504	32
1858	1692	103
1859	2121	250
1860	1904	95
1861	1417	51
1862	1496	103
1863	914	131
1864	1905	123
1865	1313	34
1866	821	60
1867	1569	40
1868	1416	59
1869	1412	71
1870	1557	70
1871	1504	65
1872	1772	83
1873	669	69
1874	1278	67
1875	1356	70
1876	1685	71
1877	1165	63
1878	4023	110
1879	981	94
1880	3518	109
1881	2106	66
1882	1573	78
1883	1429	94
1884	1746	107
1885	1810	27
1886	1408	23
1887	1072	75
1888	1721	26
1889	1137	34
1890	1253	59
1891	944	78
1892	1348	71
1893	1853	21
1894	1392	31
1895	1521	50
1896	1752	34
1897	3061	44
1898	1036	86
1899	2248	59
1900	1249	75
1901	1633	34
1902	2613	70
1903	2255	78
1904	1388	100
1905	1792	67
1906	1049	43
1907	1549	75
1908	404	90
1909	1018	30
1910	1844	74
1911	797	94
1912	1114	74
1913	1493	52
1914	1333	31
1915	9	42
1916	1362	42
1917	2769	87
1918	1549	54
1919	2014	95
1920	2306	90
1921	1392	166
1922	740	38
1923	1576	42
1924	853	71
1925	1331	32
1926	1648	77
1927	1520	14
1928	3269	71
1929	1382	115
1930	1589	84
1931	2672	64
1932	1090	119
1933	920	103
1934	1228	55
1935	1648	51
1936	1050	51
1937	2294	71
1938	1813	79
1939	1812	67
1940	2085	86
1941	2365	69
1942	860	102
1943	1124	61
1944	1453	94
1945	1177	49
1946	1153	43
1947	2218	26
1948	1625	122
1949	1462	70
1950	665	107
1951	1853	43
1952	1580	73
1953	788	35
1954	1588	53
1955	1656	79
1956	2229	111
1957	1492	46
1958	1015	95
1959	1396	74
1960	3116	298
1961	656	54
1962	2479	52
1963	1212	75
1964	1756	71
1965	1489	63
1966	1433	72
1967	412	51
1968	1092	42
1969	1972	67
1970	1488	78
1971	933	76
1972	1561	66
1973	1964	87
1974	1256	83
1975	1077	59
1976	1040	38
1977	1728	90
1978	1363	55
1979	1026	94
1980	823	89
1981	1437	51
1982	1628	18
1983	1941	43
1984	1239	103
1985	1834	99
1986	1309	63
1987	594	74
1988	1253	42
1989	1140	46
1990	1857	32
1991	1509	63
1992	2140	62
1993	1648	50
1994	2016	71
1995	804	78
1996	1017	75
1997	709	75
1998	1465	33
1999	1265	48
[truncated: 7,566 more rows]

## Sheet: Fig. 1C
YFP variants	R (Green vs. Yellow) [spearman]	Standard deviation of R (Green vs. Yellow)
5G	0.947589	0.00255477
E18G	0.229758	0.0388785
E7K	0.505023	0.0223229
G_F47L	0.929046	0.00336263
G_F65L	0.955503	0.00235072
G_F65S	0.885828	0.00945282
G_F72C	0.942515	0.00727965
G_F72I	0.930483	0.00399556
G_I129T	0.957583	0.00489442
G_I168V	0.955602	0.0037196
G_I172V	0.955408	0.00688822
G_K102R	0.951484	0.00674143
G_K141R	0.950322	0.00125186
G_N145S	0.981692	0.000849568
G_V164A	0.950943	0.00293527
G_V2A	0.953817	0.00246832
G_V2M	0.959704	0.000731876
G233D	0.575914	0.0104732
G5S	0.465214	0.023327
G66S	0.928512	0.0292179
K102E	0.525174	0.00828396
K157E	0.535155	0.00684115
M79L	0.415927	0.0119532
R110S	0.447857	0.0182441
T	0.682767	0.0864493
T_E18G	0.392302	0.0430837
T_E7K	0.627784	0.00348692
T_F65L	0.87382	0.00551513
T_F65S	0.746247	0.0100263
T_F72C	0.864878	0.00185526
T_F72I	0.860671	0.00568664
T_G233D	0.615757	0.00185835
T_G5S	0.722966	0.00913737
T_I129T	0.708536	0.00518382
T_I168V	0.906257	0.000719782
T_I172V	0.782918	0.00675545
T_K102E	0.686779	0.0244334
T_K102R	0.753382	0.00483455
T_K141R	0.697981	0.00512298
T_K157E	0.585636	0.0262958
T_K167E	0.709429	0.000383968
T_M79L	0.278148	0.024375
T_N145S	0.689402	0.0117658
T_R110S	0.459541	0.0493561
T_V164A	0.788795	0.0170675
T_V2A	0.879904	0.00547804
T_V2M	0.927233	0.00267991
WT	0.527147	0.064714
X_E91A	0.661737	0.00685847
X_F47L	0.75456	0.00549272
X_F72S	0.172133	0.0203783
X_I48V	0.670868	0.00714604
X_K42R	0.616564	0.00879288
X_R74H	0.741943	0.0106853
X_T60S	0.821908	0.00457075
X_V2A	0.879904	0.00547804
X_V2M	0.927233	0.00267991
Y_F47L	0.83993	0.0182117
Y_F65L	0.870603	0.010383
Y_F65S	0.524845	0.015281
Y_F72C	0.859283	0.000767163
Y_F72I	0.81419	0.00691137
Y_I129T	0.848214	0.00863368
Y_I168V	0.693864	0.0121733
Y_I172V	0.864294	0.00457508
Y_K102R	0.84721	0.00689159
Y_K141R	0.84182	0.0052625
Y_N145S	0.809256	0.00668817
Y_V164A	0.831907	0.0185325
Y_V2A	0.925357	0.019838
Y_V2M	0.9233	0.00282547
Y204C	0.784406	0.00844267

## Sheet: Fig. 2C
	Mean (Spearman's R)	Sd (Spearman's R)
Subpopulation_1	0.070164	0.00951114
Subpopulation_2	0.124343	0.0216918
Subpopulation_3	0.147078	0.00238911
Subpopulation_4	0.183541	0.00494375
Subpopulation_5	0.205281	0.00842506
Subpopulation_6	0.293627	0.0166471
Subpopulation_7	0.283178	0.0274845
Subpopulation_8	0.350354	0.0291299
Subpopulation_9	0.429275	0.0447753
Subpopulation_10	0.466022	0.0488341
Subpopulation_11	0.53294	0.0184233
Subpopulation_12	0.615533	0.0145633
Subpopulation_13	0.709614	0.00822019
Subpopulation_14	0.803755	0.00508898
Subpopulation_15	0.8253	0.00469632
Subpopulation_16	0.826137	0.00310214
Subpopulation_17	0.847878	0.00293234
Subpopulation_18	0.859654	0.0016036
Subpopulation_19	0.860081	0.00380641
Subpopulation_20	0.878616	0.000869561

## Sheet: Fig. 2D
Cell	Green Fluorescence (FACS)	Yellow Fluorescence (FACS)
1	34	1081
2	50	1043
3	58	2403
4	78	409
5	63	613
6	51	977
7	58	1221
8	46	857
9	73	1867
10	70	1237
11	51	760
12	63	1724
13	71	900
14	23	1172
15	28	1050
16	134	1045
17	87	916
18	67	1009
19	61	1252
20	25	992
21	79	924
22	71	1365
23	44	1285
24	69	885
25	55	1876
26	62	984
27	65	1053
28	79	1381
29	79	743
30	89	2664
31	42	1373
32	55	713
33	18	3320
34	42	973
35	34	1551
36	30	883
37	72	1441
38	78	2020
39	48	1553
40	50	492
41	79	1639
42	60	871
43	54	790
44	32	2040
45	71	188
46	131	1395
47	62	1005
48	50	857
49	115	1385
50	17	1584
51	43	1504
52	75	1928
53	35	1904
54	55	772
55	62	1732
56	39	2117
57	79	972
58	83	1336
59	147	1632
60	58	805
61	34	1257
62	113	1728
63	39	741
64	71	916
65	76	1577
66	82	1088
67	22	1156
68	58	1920
69	82	1637
70	63	1797
71	50	1665
72	81	1096
73	98	757
74	18	1165
75	48	2265
76	67	768
77	62	2180
78	76	2833
79	27	2353
80	55	1988
81	143	2501
82	74	1677
83	35	1040
84	51	1048
85	67	1752
86	94	1028
87	97	1088
88	107	2052
89	74	1968
90	58	1296
91	93	924
92	54	821
93	43	1136
94	74	1328
95	117	1365
96	79	2205
97	47	1677
98	67	1961
99	55	1301
100	115	1561
101	110	837
102	83	1208
103	78	2140
104	84	1053
105	52	1677
106	64	1312
107	75	2089
108	51	2225
109	88	792
110	25	1312
111	42	414
112	21	821
113	35	1505
114	62	1124
115	78	3541
116	62	1660
117	75	1888
118	102	2329
119	64	2525
120	66	1661
121	74	1568
122	56	1281
123	16	1744
124	75	964
125	59	1524
126	62	1605
127	40	1617
128	70	1996
129	23	1181
130	51	1617
131	42	953
132	54	852
133	51	1200
134	50	1512
135	35	1097
136	70	1260
137	63	1332
138	56	1226
139	79	1167
140	66	2360
141	51	1193
142	43	57
143	79	756
144	50	1368
145	74	1203
146	39	2093
147	42	1217
148	55	1392
149	85	1622
150	35	1881
151	63	637
152	107	1236
153	75	2232
154	79	1021
155	62	927
156	46	1676
157	46	1461
158	47	685
159	78	1008
160	42	1393
161	50	1616
162	54	1364
163	69	1855
164	43	2320
165	39	1493
166	27	1600
167	98	1970
168	74	905
169	34	1841
170	38	1836
171	70	1445
172	38	1740
173	49	1400
174	35	2036
175	51	1513
176	138	1313
177	98	954
178	115	1049
179	87	1808
180	70	933
181	87	3029
182	35	934
183	22	917
184	75	697
185	59	1068
186	66	584
187	71	1220
188	59	2508
189	66	1912
190	22	1500
191	90	2065
192	95	1172
193	18	1994
194	47	877
195	63	959
196	82	1809
197	119	1485
198	59	1032
199	111	815
200	49	889
201	64	1592
202	59	1256
203	60	1004
204	69	1349
205	59	1734
206	31	605
207	59	944
208	70	1820
209	79	1272
210	31	929
211	95	2576
212	72	1449
213	34	1026
214	88	1529
215	60	2485
216	39	1629
217	83	1844
218	78	774
219	82	1353
220	54	1894
221	48	1001
222	48	1720
223	55	1082
224	46	1415
225	43	2000
226	91	1532
227	78	829
228	65	1952
229	51	1324
230	100	1765
231	75	757
232	43	1413
233	46	1661
234	45	544
235	66	793
236	71	1585
237	49	2179
238	54	1516
239	96	2616
240	31	533
241	78	2844
242	50	1489
243	60	861
244	42	1812
245	75	2478
246	99	1321
247	56	1465
248	127	1237
249	41	1372
250	79	1406
251	39	1885
252	70	1004
253	95	2220
254	106	1288
255	77	1361
256	77	1994
257	35	1176
258	127	1884
259	39	1278
260	55	2036
261	32	1505
262	66	1793
263	75	1255
264	66	1761
265	102	1677
266	74	1369
267	27	951
268	38	1149
269	104	1689
270	82	1481
271	91	1201
272	73	709
273	34	1352
274	50	953
275	35	968
276	51	1612
277	88	2121
278	73	1937
279	138	1196
280	119	3338
281	71	1493
282	93	776
283	142	1454
284	106	635
285	59	1165
286	63	2197
287	16	1992
288	58	1467
289	106	1916
290	75	1187
291	63	1909
292	101	912
293	90	1364
294	99	1729
295	51	1068
296	30	1500
297	46	1892
298	54	957
299	54	1536
300	58	761
301	215	1314
302	62	1356
303	51	1409
304	63	1648
305	169	1021
306	38	576
307	22	447
308	54	988
309	114	1266
310	55	1709
311	43	1591
312	67	1365
313	19	1813
314	25	1308
315	119	1029
316	75	1040
317	65	1245
318	103	2133
319	111	1826
320	74	648
321	27	2396
322	62	1517
323	39	1208
324	54	1296
325	95	1376
326	107	2489
327	51	1685
328	94	917
329	51	1125
330	74	2113
331	38	1684
332	53	1061
333	78	1345
334	16	1398
335	66	1929
336	78	2001
337	54	1204
338	43	1460
339	49	1790
340	83	1020
341	75	1380
342	110	401
343	40	696
344	82	1328
345	53	1008
346	36	2000
347	43	1182
348	82	1009
349	55	1763
350	63	602
351	42	1940
352	25	953
353	85	1793
354	39	1089
355	58	1013
356	187	2329
357	70	1665
358	35	2812
359	47	1075
360	38	1425
361	38	601
362	54	1285
363	50	364
364	87	1017
365	118	988
366	23	1008
367	52	1508
368	71	1885
369	52	826
370	81	2025
371	78	749
372	109	1056
373	145	1661
374	98	1317
375	67	852
376	35	1324
377	34	981
378	75	1140
379	75	1020
380	42	1405
381	58	1437
382	72	1753
383	62	1183
384	103	1472
385	66	1268
386	63	1506
387	53	948
388	31	937
389	94	1871
390	83	1181
391	53	898
392	54	551
393	91	1996
394	48	1009
395	99	1284
396	99	1629
397	70	1767
398	46	939
399	50	976
400	87	2797
401	33	1309
402	77	1981
403	118	1640
404	103	760
405	87	2304
406	40	1057
407	114	1669
408	54	1601
409	47	1584
410	87	1565
411	106	1261
412	58	1140
413	35	1967
414	98	2021
415	46	1152
416	87	480
417	65	1292
418	98	744
419	50	1307
420	94	2047
421	78	1481
422	62	2192
423	78	1577
424	65	813
425	67	974
426	74	1604
427	36	945
428	66	2239
429	32	1061
430	98	1256
431	53	928
432	70	1942
433	59	2638
434	26	1348
435	39	1152
436	35	2789
437	65	1372
438	115	1542
439	62	1362
440	103	2000
441	43	581
442	62	1913
443	55	1560
444	54	1848
445	39	840
446	59	1006
447	68	1661
448	80	1001
449	42	2492
450	57	2028
451	79	1593
452	63	1075
453	125	2296
454	86	2139
455	32	1187
456	79	1377
457	22	1186
458	55	1432
459	80	1779
460	39	1456
461	68	1754
462	50	1526
463	73	1484
464	182	960
465	55	1720
466	16	1253
467	92	1584
468	51	1879
469	39	1642
470	126	1728
471	83	1598
472	36	825
473	30	1069
474	101	2024
475	94	506
476	95	1393
477	122	900
478	51	1525
479	51	1758
480	60	1135
481	42	1228
482	99	1245
483	70	1202
484	59	917
485	71	2513
486	50	1958
487	26	1749
488	87	1608
489	50	2089
490	148	2098
491	46	840
492	47	1496
493	34	1573
494	78	1816
495	135	1249
496	56	1129
497	73	1852
498	34	601
499	110	1130
500	55	1208
501	34	921
502	58	2041
503	50	1917
504	47	1156
505	91	2261
506	62	1379
507	58	1300
508	67	1261
509	63	1444
510	64	1821
511	59	1941
512	53	1320
513	41	1061
514	71	1185
515	54	833
516	49	1340
517	32	918
518	94	2081
519	63	937
520	738	2197
521	35	1341
522	87	1249
523	74	1030
524	57	1340
525	87	2427
526	100	1949
527	45	2265
528	46	2360
529	48	1569
530	30	1057
531	63	1449
532	27	1543
533	58	940
534	43	1880
535	35	1503
536	34	1429
537	83	2439
538	95	1465
539	47	1604
540	70	1112
541	39	1682
542	79	1424
543	47	2201
544	71	1704
545	131	887
546	70	1240
547	48	1046
548	102	1424
549	69	1096
550	52	1577
551	98	1558
552	90	1134
553	54	792
554	58	1972
555	71	905
556	51	807
557	58	1245
558	21	321
559	63	1465
560	35	749
561	3	693
562	86	728
563	59	998
564	43	888
565	42	1621
566	105	1910
567	27	1852
568	54	608
569	77	1536
570	55	859
571	83	912
572	75	1256
573	59	1258
574	142	1566
575	51	1032
576	58	1341
577	54	1273
578	21	2001
579	86	1256
580	51	1660
581	21	1577
582	58	1719
583	163	701
584	90	1421
585	69	732
586	71	2369
587	73	1820
588	70	1633
589	106	1949
590	80	845
591	59	1840
592	91	1076
593	59	1327
594	92	352
595	51	1116
596	78	961
597	41	1343
598	61	2084
599	60	1537
600	102	1288
601	51	1696
602	66	1660
603	63	1684
604	73	2214
605	50	1893
606	118	2147
607	59	2234
608	65	1079
609	34	1477
610	63	16
611	28	1604
612	53	1920
613	50	1653
614	90	1168
615	35	1508
616	66	2300
617	59	1454
618	62	2436
619	38	1737
620	43	1432
621	90	2295
622	70	761
623	60	1364
624	75	1244
625	60	1408
626	126	1680
627	50	2285
628	31	2836
629	47	1308
630	79	2104
631	42	1613
632	57	1092
633	62	1984
634	74	1398
635	66	998
636	62	1392
637	34	1141
638	103	900
639	130	1703
640	54	1721
641	51	1326
642	78	1580
643	18	1500
644	70	992
645	55	1996
646	78	1883
647	75	2344
648	71	1632
649	76	2785
650	114	1109
651	82	1309
652	59	1252
653	43	1553
654	147	1392
655	63	1091
656	73	1100
657	12	865
658	59	1101
659	70	2356
660	74	733
661	19	2046
662	63	1944
663	59	1785
664	84	2433
665	78	1380
666	46	1819
667	46	1584
668	142	1280
669	107	1632
670	83	1809
671	88	1210
672	91	2237
673	66	1876
674	20	1430
675	36	1433
676	43	2225
677	81	1384
678	71	1685
679	50	1236
680	82	1756
681	107	1378
682	93	985
683	34	940
684	54	629
685	55	1204
686	66	748
687	32	1229
688	91	1128
689	55	1461
690	74	2272
691	74	734
692	75	915
693	22	505
694	103	1610
695	71	1409
696	56	1535
697	58	2108
698	87	1678
699	23	780
700	52	921
701	47	1137
702	18	1365
703	51	2001
704	34	1933
705	87	764
706	63	460
707	90	2097
708	167	1667
709	65	968
710	67	1681
711	83	1452
712	72	1860
713	55	1193
714	126	1383
715	52	2326
716	50	1101
717	35	1215
718	67	889
719	101	2144
720	63	1524
721	56	1696
722	86	2059
723	57	1071
724	71	2765
725	23	865
726	103	1069
727	71	2020
728	63	212
729	56	1865
730	55	948
731	55	1789
732	43	2050
733	61	1157
734	35	1497
735	64	1629
736	61	1174
737	71	1755
738	78	1716
739	110	1500
740	63	1513
741	119	713
742	55	2029
743	58	1361
744	46	1604
745	83	645
746	59	1408
747	34	829
748	38	1880
749	79	1773
750	50	1682
751	122	1001
752	51	1013
753	43	1048
754	58	2407
755	82	952
756	63	1550
757	62	1283
758	62	1265
759	103	1438
760	34	1456
761	47	1589
762	19	1010
763	38	2128
764	70	988
765	51	1064
766	71	2004
767	62	1195
768	59	1512
769	42	1287
770	75	1936
771	61	564
772	51	1658
773	82	1328
774	55	1140
775	93	745
776	71	924
777	51	2256
778	48	1276
779	59	1194
780	66	1837
781	34	1873
782	103	1156
783	90	1721
784	95	2020
785	46	1318
786	86	1525
787	67	2327
788	39	1036
789	64	1427
790	95	1044
791	79	2263
792	36	1368
793	123	1697
794	59	1201
795	66	1283
796	70	1407
797	103	1116
798	67	1085
799	91	1121
800	31	1005
801	95	985
802	67	1440
803	108	1767
804	55	948
805	42	1180
806	55	1396
807	50	2251
808	36	1336
809	99	1048
810	142	1505
811	39	1409
812	34	1045
813	95	813
814	59	1248
815	79	2005
816	83	1296
817	63	972
818	66	1239
819	50	1625
820	150	1015
821	43	1691
822	50	1512
823	103	1532
824	150	2998
825	77	2748
826	58	1537
827	43	689
828	55	1260
829	23	1373
830	139	1811
831	66	1922
832	58	1472
833	79	796
834	75	1545
835	88	1264
836	34	1501
837	51	2424
838	56	1753
839	35	1904
840	87	2350
841	104	1661
842	20	2759
843	38	1489
844	46	1316
845	111	1413
846	35	2010
847	103	1724
848	66	761
849	36	1809
850	88	1367
851	75	1424
852	142	809
853	43	1601
854	62	1461
855	122	945
856	54	1769
857	50	1057
858	42	2192
859	106	1618
860	50	869
861	23	1065
862	63	2309
863	76	765
864	55	2116
865	120	1789
866	111	832
867	63	1141
868	58	1816
869	59	1424
870	39	1196
871	82	1682
872	86	300
873	39	837
874	54	1286
875	39	1900
876	63	1445
877	46	1284
878	91	2281
879	31	1093
880	71	1244
881	22	1548
882	67	1720
883	67	1656
884	75	688
885	59	1179
886	54	1078
887	42	1320
888	51	1728
889	59	1081
890	61	2357
891	102	1430
892	71	1767
893	50	744
894	103	1365
895	71	1709
896	55	2093
897	62	548
898	84	1284
899	76	1574
900	120	2048
901	90	1392
902	58	1184
903	54	1892
904	22	1405
905	38	1709
906	82	1781
907	89	2664
908	55	2124
909	46	1428
910	98	2189
911	142	1403
912	38	1748
913	102	1911
914	62	1303
915	57	1649
916	67	1632
917	92	1268
918	34	993
919	74	2683
920	74	1585
921	58	969
922	63	2349
923	30	1804
924	54	1206
925	35	1252
926	82	1688
927	18	1043
928	58	1353
929	87	821
930	55	1309
931	39	1556
932	70	853
933	42	1609
934	90	2897
935	62	2332
936	90	1441
937	102	1941
938	58	1507
939	63	536
940	90	1169
941	69	1245
942	62	1492
943	63	1005
944	86	1678
945	35	1081
946	107	2297
947	38	1100
948	72	1528
949	71	2109
950	91	1044
951	101	1325
952	77	1191
953	42	874
954	89	1665
955	70	639
956	75	988
957	60	1772
958	63	1277
959	90	1871
960	114	968
961	67	985
962	69	1740
963	71	1141
964	51	1176
965	66	1256
966	46	709
967	75	1457
968	109	1062
969	66	1249
970	85	2004
971	67	1353
972	109	808
973	59	893
974	35	1844
975	122	1193
976	34	873
977	75	1370
978	74	1545
979	42	1713
980	64	1797
981	107	2132
982	50	1129
983	46	1602
984	81	548
985	51	1676
986	44	1461
987	79	1148
988	74	812
989	78	893
990	63	1037
991	45	2084
992	103	1181
993	83	1257
994	40	833
995	50	1369
996	39	1909
997	54	1116
998	31	1640
999	63	1556
1000	78	1949
1001	102	1949
1002	79	1511
1003	50	1929
1004	42	585
1005	34	1001
1006	51	809
1007	123	2161
1008	49	1129
1009	35	1681
1010	79	1085
1011	30	864
1012	26	401
1013	75	1476
1014	34	1249
1015	66	954
1016	50	1304
1017	43	1075
1018	70	1108
1019	74	1115
1020	50	3195
1021	39	1488
1022	90	1425
1023	66	1320
1024	39	662
1025	26	977
1026	46	1964
1027	83	1162
1028	62	1677
1029	75	993
1030	46	792
1031	16	1563
1032	74	1696
1033	51	1912
1034	70	1149
1035	43	2002
1036	71	1456
1037	90	2196
1038	78	966
1039	54	2942
1040	82	1537
1041	54	685
1042	43	997
1043	71	2661
1044	75	1493
1045	59	761
1046	55	1325
1047	54	1308
1048	32	1337
1049	73	1105
1050	39	807
1051	93	1058
1052	78	1374
1053	78	1366
1054	65	860
1055	76	1712
1056	55	647
1057	67	965
1058	18	1433
1059	62	1231
1060	37	877
1061	151	1084
1062	55	1252
1063	63	1557
1064	39	1656
1065	56	1763
1066	75	1429
1067	55	1021
1068	75	801
1069	67	2104
1070	127	1789
1071	55	1393
1072	46	1288
1073	51	1144
1074	149	830
1075	36	1020
1076	63	817
1077	71	1676
1078	55	1789
1079	27	1224
1080	78	2309
1081	74	356
1082	71	1767
1083	35	964
1084	75	943
1085	46	1509
1086	82	1489
1087	102	1263
1088	58	1864
1089	43	1301
1090	58	2144
1091	59	2068
1092	59	1284
1093	54	1336
1094	86	1340
1095	63	2738
1096	74	3384
1097	58	1004
1098	60	1732
1099	74	1448
1100	77	2625
1101	118	1936
1102	76	2932
1103	42	2837
1104	75	1481
1105	75	1124
1106	67	1637
1107	42	1326
1108	75	1400
1109	106	845
1110	43	1972
1111	36	1133
1112	66	1369
1113	67	1921
1114	100	1605
1115	70	1660
1116	66	976
1117	58	1424
1118	72	1652
1119	75	1620
1120	36	1869
1121	71	2096
1122	67	1420
1123	43	993
1124	58	1209
1125	259	1429
1126	50	1249
1127	51	1156
1128	71	1413
1129	106	1428
1130	57	1377
1131	48	1073
1132	166	1108
1133	43	1164
1134	99	1020
1135	38	1313
1136	119	1153
1137	70	1413
1138	10	2076
1139	57	1669
1140	45	1241
1141	62	1495
1142	65	1729
1143	106	2651
1144	67	1825
1145	53	741
1146	27	1028
1147	55	1209
1148	69	1409
1149	62	1621
1150	59	841
1151	55	1357
1152	42	1271
1153	35	1268
1154	27	1004
1155	110	1157
1156	57	1181
1157	90	2247
1158	95	1112
1159	50	1353
1160	59	1865
1161	106	885
1162	58	1233
1163	39	1461
1164	79	1720
1165	38	1377
1166	54	1064
1167	50	1002
1168	75	861
1169	51	1524
1170	55	1051
1171	304	985
1172	67	841
1173	38	1700
1174	19	1677
1175	54	1015
1176	95	792
1177	38	1036
1178	30	1232
1179	79	1848
1180	57	2381
1181	67	793
1182	47	2017
1183	75	1837
1184	74	1761
1185	63	1856
1186	60	2481
1187	51	749
1188	54	1189
1189	62	881
1190	27	1061
1191	42	1217
1192	70	1341
1193	62	1453
1194	103	729
1195	62	1250
1196	75	1532
1197	63	625
1198	62	1472
1199	63	1250
1200	78	985
1201	114	1149
1202	54	847
1203	34	1641
1204	20	1668
1205	96	970
1206	46	1191
1207	41	953
1208	83	1945
1209	39	1275
1210	87	1656
1211	50	1253
1212	78	1525
1213	102	2344
1214	134	1560
1215	31	1008
1216	119	1021
1217	54	1769
1218	75	894
1219	56	1798
1220	55	2064
1221	46	2304
1222	50	872
1223	33	1324
1224	118	872
1225	79	728
1226	38	1149
1227	46	777
1228	34	959
1229	79	1416
1230	14	2175
1231	35	2046
1232	58	1139
1233	46	1541
1234	144	2164
1235	75	1125
1236	168	2207
1237	52	1301
1238	127	1379
1239	35	1077
1240	55	2216
1241	100	1948
1242	46	2256
1243	63	1377
1244	75	1484
1245	79	1969
1246	39	1313
1247	48	1225
1248	84	1319
1249	61	1969
1250	51	1308
1251	55	976
1252	106	1260
1253	79	1697
1254	126	1312
1255	68	888
1256	77	936
1257	62	787
1258	67	1349
1259	54	1245
1260	57	1029
1261	39	1592
1262	47	2952
1263	78	1099
1264	1	1046
1265	108	1584
1266	58	1332
1267	53	1184
1268	48	1169
1269	95	1009
1270	58	2793
1271	79	1880
1272	66	2097
1273	46	1296
1274	66	1309
1275	77	2080
1276	42	1310
1277	115	1604
1278	90	2052
1279	65	1316
1280	59	677
1281	59	1367
1282	79	1929
1283	35	1516
1284	59	893
1285	51	997
1286	95	1497
1287	90	1021
1288	34	2308
1289	50	1908
1290	43	223
1291	50	1781
1292	74	2085
1293	107	1532
1294	66	2916
1295	108	1696
1296	63	1860
1297	47	1257
1298	80	1369
1299	55	1025
1300	75	861
1301	75	1018
1302	90	596
1303	58	1831
1304	51	2021
1305	40	1524
1306	64	1221
1307	113	1150
1308	67	1629
1309	67	941
1310	75	1762
1311	70	1197
1312	66	1260
1313	62	1721
1314	94	493
1315	46	1043
1316	46	976
1317	35	1445
1318	81	1348
1319	119	1411
1320	67	405
1321	58	1165
1322	103	1048
1323	47	1010
1324	71	1442
1325	69	1560
1326	70	1296
1327	73	1701
1328	70	1298
1329	110	968
1330	46	1944
1331	39	1249
1332	74	1862
1333	51	1581
1334	83	1669
1335	55	1297
1336	44	1640
1337	49	1180
1338	57	1285
1339	67	1429
1340	95	1323
1341	135	2089
1342	50	1052
1343	54	1760
1344	34	988
1345	57	1749
1346	62	2504
1347	83	2069
1348	95	1769
1349	115	1453
1350	39	1260
1351	54	1933
1352	28	1112
1353	65	924
1354	66	1484
1355	111	1776
1356	70	648
1357	75	1389
1358	42	1453
1359	74	1468
1360	115	1637
1361	35	1876
1362	126	1258
1363	74	1741
1364	42	1421
1365	77	2041
1366	54	1416
1367	38	1489
1368	76	1104
1369	39	2555
1370	63	1860
1371	71	1657
1372	90	1133
1373	63	354
1374	43	972
1375	66	1884
1376	87	1449
1377	36	752
1378	89	1469
1379	66	1310
1380	46	1417
1381	47	2073
1382	49	1133
1383	175	651
1384	60	1210
1385	79	1156
1386	83	1629
1387	55	889
1388	39	969
1389	43	1276
1390	76	1048
1391	52	1952
1392	46	1793
1393	103	976
1394	18	1319
1395	58	1356
1396	35	1325
1397	106	332
1398	52	1153
1399	54	1384
1400	118	2065
1401	75	2589
1402	57	1645
1403	79	1324
1404	39	2595
1405	45	1401
1406	38	1425
1407	102	1507
1408	118	2107
1409	54	2337
1410	55	1564
1411	18	556
1412	54	1609
1413	30	1906
1414	22	801
1415	27	1013
1416	79	1396
1417	53	1240
1418	54	1459
1419	64	1212
1420	54	1017
1421	59	928
1422	43	241
1423	75	2043
1424	48	2322
1425	63	896
1426	51	1829
1427	110	2123
1428	79	1820
1429	90	2340
1430	70	1568
1431	34	2005
1432	59	949
1433	23	1580
1434	98	2213
1435	67	1556
1436	79	1565
1437	67	1069
1438	31	812
1439	63	976
1440	71	1081
1441	74	1004
1442	58	1024
1443	54	2696
1444	122	2261
1445	56	1837
1446	69	1193
1447	35	1156
1448	30	1537
1449	259	1056
1450	123	760
1451	107	1509
1452	43	1637
1453	39	1152
1454	60	1992
1455	62	1705
1456	90	1645
1457	79	517
1458	55	1660
1459	55	1208
1460	163	1140
1461	127	924
1462	53	1528
1463	58	1925
1464	39	946
1465	18	932
1466	54	2580
1467	51	348
1468	98	858
1469	72	1144
1470	34	2853
1471	70	1849
1472	53	1012
1473	104	1229
1474	89	1703
1475	198	1433
1476	50	1376
1477	90	1325
1478	107	1065
1479	80	1389
1480	130	861
1481	34	1997
1482	50	982
1483	103	3141
1484	116	633
1485	50	1206
1486	3	2040
1487	49	1198
1488	59	1771
1489	18	1072
1490	52	1897
1491	122	550
1492	94	1169
1493	86	1385
1494	39	1014
1495	38	1060
1496	58	1357
1497	62	1792
1498	26	1816
1499	55	528
1500	79	1573
1501	63	1753
1502	86	2289
1503	50	1821
1504	155	741
1505	75	1021
1506	20	2217
1507	62	1312
1508	22	2468
1509	31	1208
1510	59	1121
1511	78	2011
1512	46	1116
1513	171	3381
1514	47	952
1515	44	1570
1516	38	1329
1517	53	1065
1518	66	2360
1519	105	1493
1520	107	745
1521	61	2278
1522	106	1317
1523	58	1037
1524	75	2023
1525	75	1389
1526	50	604
1527	59	1309
1528	20	1892
1529	51	1656
1530	64	2084
1531	58	1361
1532	50	925
1533	69	1201
1534	55	1960
1535	103	1452
1536	90	1205
1537	50	1409
1538	102	1760
1539	98	1709
1540	74	1281
1541	42	1912
1542	70	1577
1543	24	1405
1544	107	1425
1545	54	1768
1546	49	680
1547	52	988
1548	42	2528
1549	1	1788
1550	43	1761
1551	28	2224
1552	82	997
1553	46	1041
1554	90	1388
1555	94	1418
1556	83	745
1557	47	1389
1558	50	1552
1559	55	1628
1560	90	1620
1561	75	681
1562	47	2027
1563	71	1480
1564	41	1665
1565	87	2128
1566	70	1232
1567	75	2169
1568	17	1329
1569	39	812
1570	70	1321
1571	61	977
1572	59	768
1573	75	817
1574	104	917
1575	78	801
1576	39	996
1577	62	1713
1578	39	2417
1579	34	956
1580	35	821
1581	62	1697
1582	59	1080
1583	71	1597
1584	26	921
1585	35	1349
1586	40	756
1587	114	1952
1588	34	1253
1589	55	1880
1590	43	1624
1591	50	1524
1592	59	2224
1593	79	1396
1594	57	825
1595	91	2555
1596	63	1195
1597	57	1376
1598	73	1722
1599	74	1115
1600	126	869
1601	26	1424
1602	22	1096
1603	59	2358
1604	18	1624
1605	39	846
1606	28	481
1607	94	1401
1608	43	1128
1609	43	1456
1610	90	1592
1611	135	1316
1612	42	917
1613	78	1297
1614	61	1353
1615	66	1772
1616	78	2605
1617	59	1608
1618	76	2794
1619	74	2055
1620	58	1982
1621	52	1148
1622	43	1249
1623	64	1992
1624	58	788
1625	47	1469
1626	98	1452
1627	59	1665
1628	34	881
1629	70	1064
1630	63	1158
1631	45	3103
1632	95	1676
1633	139	1208
1634	83	1616
1635	66	1735
1636	42	1157
1637	66	1555
1638	30	1471
1639	91	1232
1640	45	2421
1641	71	1300
1642	69	1705
1643	34	3333
1644	135	1790
1645	59	545
1646	52	1523
1647	51	1441
1648	38	1592
1649	226	1317
1650	58	1800
1651	89	648
1652	26	1440
1653	38	1384
1654	26	1005
1655	67	1378
1656	75	1688
1657	46	2121
1658	111	750
1659	51	936
1660	67	2225
1661	34	1661
1662	42	813
1663	59	1144
1664	127	1324
1665	50	1189
1666	55	1140
1667	78	1593
1668	82	1745
1669	74	1136
1670	31	1628
1671	70	1272
1672	103	1316
1673	95	1684
1674	96	2088
1675	110	1590
1676	70	2365
1677	62	731
1678	63	1205
1679	22	1117
1680	27	1152
1681	44	1128
1682	45	1365
1683	36	1470
1684	26	1560
1685	46	844
1686	63	1253
1687	62	1625
1688	54	1385
1689	35	1704
1690	38	1117
1691	58	1489
1692	73	1161
1693	159	1510
1694	68	1413
1695	67	688
1696	65	2845
1697	70	793
1698	118	1356
1699	42	1920
1700	47	1612
1701	78	2049
1702	51	2237
1703	123	696
1704	156	733
1705	74	1264
1706	35	1104
1707	40	1733
1708	43	1448
1709	79	1221
1710	34	1505
1711	58	2903
1712	63	919
1713	74	2456
1714	47	1644
1715	100	1208
1716	34	1957
1717	19	1258
1718	107	1241
1719	91	1268
1720	79	1253
1721	74	2136
1722	71	1262
1723	59	1832
1724	17	2861
1725	43	545
1726	91	1080
1727	33	1170
1728	74	1840
1729	30	2062
1730	106	2000
1731	58	1648
1732	46	692
1733	37	1061
1734	55	1065
1735	74	1233
1736	63	1092
1737	94	1389
1738	72	1209
1739	55	1644
1740	54	1284
1741	58	1904
1742	70	1209
1743	43	2065
1744	50	1621
1745	47	2621
1746	58	952
1747	48	1399
1748	42	387
1749	83	1881
1750	80	1337
1751	35	1112
1752	54	2629
1753	40	1417
1754	33	1952
1755	63	797
1756	55	957
1757	56	1840
1758	73	1537
1759	88	1249
1760	18	1680
1761	78	1980
1762	75	1700
1763	73	1433
1764	55	1877
1765	34	2189
1766	42	797
1767	72	1744
1768	83	1424
1769	38	758
1770	70	1785
1771	51	1938
1772	50	1146
1773	82	1333
1774	55	1662
1775	27	1112
1776	23	1340
1777	92	1753
1778	32	2077
1779	60	852
1780	24	962
1781	51	1696
1782	42	605
1783	69	1389
1784	33	1976
1785	56	1680
1786	59	1497
1787	86	2513
1788	71	1479
1789	43	1572
1790	63	1149
1791	53	1485
1792	107	716
1793	79	2349
1794	63	1124
1795	78	1333
1796	32	701
1797	47	884
1798	107	2185
1799	59	1385
1800	58	1601
1801	83	2355
1802	59	1657
1803	7	1196
1804	66	1437
1805	98	592
1806	78	1678
1807	115	1267
1808	35	1735
1809	81	1800
1810	79	1701
1811	95	1365
1812	50	706
1813	29	1393
1814	71	1484
1815	90	2056
1816	69	1726
1817	91	3435
1818	34	1696
1819	66	1832
1820	43	1860
1821	64	817
1822	65	1009
1823	146	1440
1824	126	1532
1825	79	1295
1826	82	1353
1827	70	2444
1828	91	1716
1829	61	1840
1830	79	1328
1831	75	1115
1832	88	608
1833	49	1588
1834	62	1212
1835	54	2877
1836	135	1116
1837	74	2504
1838	42	1528
1839	82	1993
1840	69	1406
1841	78	1069
1842	87	1151
1843	52	1149
1844	67	2577
1845	54	1636
1846	27	1537
1847	58	1466
1848	54	1588
1849	70	1108
1850	14	1181
1851	75	1376
1852	78	1047
1853	50	1352
1854	38	2116
1855	88	1592
1856	31	1624
1857	32	1504
1858	103	1692
1859	250	2121
1860	95	1904
1861	51	1417
1862	103	1496
1863	131	914
1864	123	1905
1865	34	1313
1866	60	821
1867	40	1569
1868	59	1416
1869	71	1412
1870	70	1557
1871	65	1504
1872	83	1772
1873	69	669
1874	67	1278
1875	70	1356
1876	71	1685
1877	63	1165
1878	110	4023
1879	94	981
1880	109	3518
1881	66	2106
1882	78	1573
1883	94	1429
1884	107	1746
1885	27	1810
1886	23	1408
1887	75	1072
1888	26	1721
1889	34	1137
1890	59	1253
1891	78	944
1892	71	1348
1893	21	1853
1894	31	1392
1895	50	1521
1896	34	1752
1897	44	3061
1898	86	1036
1899	59	2248
1900	75	1249
1901	34	1633
1902	70	2613
1903	78	2255
1904	100	1388
1905	67	1792
1906	43	1049
1907	75	1549
1908	90	404
1909	30	1018
1910	74	1844
1911	94	797
1912	74	1114
1913	52	1493
1914	31	1333
1915	42	9
1916	42	1362
1917	87	2769
1918	54	1549
1919	95	2014
1920	90	2306
1921	166	1392
1922	38	740
1923	42	1576
1924	71	853
1925	32	1331
1926	77	1648
1927	14	1520
1928	71	3269
1929	115	1382
1930	84	1589
1931	64	2672
1932	119	1090
1933	103	920
1934	55	1228
1935	51	1648
1936	51	1050
1937	71	2294
1938	79	1813
1939	67	1812
1940	86	2085
1941	69	2365
1942	102	860
1943	61	1124
1944	94	1453
1945	49	1177
1946	43	1153
1947	26	2218
1948	122	1625
1949	70	1462
1950	107	665
1951	43	1853
1952	73	1580
1953	35	788
1954	53	1588
1955	79	1656
1956	111	2229
1957	46	1492
1958	95	1015
1959	74	1396
1960	298	3116
1961	54	656
1962	52	2479
1963	75	1212
1964	71	1756
1965	63	1489
1966	72	1433
1967	51	412
1968	42	1092
1969	67	1972
1970	78	1488
1971	76	933
1972	66	1561
1973	87	1964
1974	83	1256
1975	59	1077
1976	38	1040
1977	90	1728
1978	55	1363
1979	94	1026
1980	89	823
1981	51	1437
1982	18	1628
1983	43	1941
1984	103	1239
1985	99	1834
1986	63	1309
1987	74	594
1988	42	1253
1989	46	1140
1990	32	1857
1991	63	1509
1992	62	2140
1993	50	1648
1994	71	2016
1995	78	804
1996	75	1017
1997	75	709
1998	33	1465
1999	48	1265
[truncated: 7,566 more rows]

## Sheet: Fig. 2E
Cell	Green Fluorescence (FACS)	Yellow Fluorescence (FACS)
1	30593	6251
2	20299	4172
3	41751	7060
4	13186	3097
5	22022	4085
6	36181	6669
7	19331	2616
8	58495	11170
9	16039	2767
10	59479	9312
11	53365	8381
12	19806	2565
13	34578	5696
14	28536	2696
15	40156	7500
16	57070	9885
17	39000	7464
18	45730	7960
19	24438	3612
20	46700	8028
21	21202	2696
22	44143	5272
23	35306	5169
24	42714	6160
25	61008	11681
26	26366	3956
27	42907	7573
28	43383	6208
29	50254	16669
30	35188	5981
31	31990	5525
32	27027	5024
33	53390	8376
34	52446	7810
35	56518	8813
36	33923	7718
37	20679	3836
38	21830	3378
39	25650	4809
40	3	1518
41	91225	63656
42	38946	5568
43	53475	8136
44	23763	5157
45	42775	7838
46	36990	6332
47	12182	1917
48	35163	7717
49	43782	4770
50	56007	9660
51	28966	4909
52	30830	4512
53	89903	13605
54	33999	3819
55	63675	7693
56	32207	4877
57	44245	6420
58	38267	5629
59	32114	5657
60	26575	5637
61	15817	3420
62	28658	4937
63	53904	8073
64	34623	6273
65	34078	5960
66	41750	8116
67	80504	13643
68	16061	4216
69	28355	4380
70	29231	6737
71	32507	5533
72	18647	2209
73	36245	5344
74	36522	7058
75	55936	8890
76	29583	6064
77	32946	6099
78	48739	8112
79	23898	4544
80	33187	8532
81	44074	8306
82	74744	12745
83	34863	5669
84	46863	9105
85	46854	8413
86	13430	2125
87	62950	9492
88	36210	21865
89	31802	5070
90	30918	4285
91	64893	10172
92	61999	8597
93	39130	7116
94	29647	3561
95	25982	4354
96	34029	5391
97	17086	2240
98	37962	5596
99	30608	5984
100	50231	10269
101	36251	5641
102	51510	8317
103	36578	6212
104	53298	9100
105	43471	7888
106	41786	7233
107	46343	21293
108	56638	10225
109	32863	6089
110	38714	5916
111	12087	2488
112	26326	4992
113	42766	7256
114	23564	3832
115	9666	1170
116	11603	1485
117	66928	11337
118	21958	3981
119	50104	8948
120	26021	3843
121	51654	8860
122	54235	8980
123	34939	4177
124	47824	8107
125	49835	6157
126	36578	5611
127	65831	21473
128	52315	15413
129	34862	6557
130	53074	8030
131	49583	8541
132	92181	15409
133	19636	2640
134	40779	7780
135	41432	7332
136	68568	12044
137	35687	6252
138	26051	3441
139	24759	4405
140	30990	4764
141	46411	5588
142	21477	4113
143	54838	7824
144	46827	7540
145	34553	6692
146	48983	9397
147	63174	17095
148	55105	8111
149	23183	3576
150	40667	6372
151	30785	5140
152	35330	6060
153	47291	8908
154	35059	9225
155	50921	9341
156	43479	9296
157	52451	10503
158	64586	8273
159	36714	8779
160	33995	5596
161	56955	9524
162	22249	3165
163	61143	14217
164	38515	4438
165	70522	12353
166	39365	5565
167	60319	11992
168	66679	10681
169	31485	5568
170	17944	3534
171	30103	5504
172	13071	1960
173	58420	11858
174	16014	2968
175	21758	1957
176	36399	6953
177	27518	7313
178	27000	3096
179	37528	7564
180	39874	5360
181	43899	8333
182	38521	6613
183	31890	9252
184	44371	7861
185	7630	1768
186	19162	3541
187	27511	4535
188	76499	11549
189	38850	5800
190	21045	4321
191	13789	2825
192	12554	2067
193	34730	5823
194	56838	12232
195	44750	7129
196	38966	7998
197	23854	10745
198	28046	5123
199	33268	5298
200	21767	3522
201	38477	6714
202	27240	4817
203	45032	7201
204	66132	10981
205	29755	3989
206	23782	4633
207	51983	7738
208	43962	6541
209	31147	13365
210	71310	34800
211	44998	5694
212	30408	5285
213	56351	10547
214	58959	9624
215	50814	9072
216	45727	10385
217	55415	10976
218	44398	8127
219	29310	5567
220	36146	6101
221	30467	5948
222	30798	5301
223	66894	11431
224	49712	14885
225	19847	3437
226	51494	8689
227	2	376
228	25056	12469
229	44707	8404
230	44688	9912
231	44603	6972
232	49646	9241
233	59383	9482
234	41633	8724
235	24183	3984
236	46723	6388
237	47140	64078
238	41417	7668
239	24099	5300
240	32762	5837
241	28698	5990
242	26382	3691
243	54387	20377
244	15738	2020
245	35807	12275
246	48594	7077
247	30329	4825
248	36019	6573
249	44043	6124
250	67850	9925
251	48666	7411
252	40468	6996
253	25803	3965
254	28379	5780
255	22590	3361
256	20778	3477
257	39402	6109
258	52911	9050
259	31161	3742
260	35466	7109
261	28163	4342
262	55447	9744
263	43415	7904
264	49547	8542
265	33090	4641
266	33659	9228
267	21715	3700
268	33474	4001
269	31209	6692
270	18536	3446
271	29594	4468
272	53930	9629
273	55148	11149
274	29065	4268
275	55387	8245
276	48110	6344
277	49622	8977
278	145975	21299
279	1595	1429
280	65307	8357
281	40249	5621
282	28282	4836
283	42718	8368
284	32386	4825
285	42370	8132
286	43695	5217
287	56814	9312
288	19607	3448
289	41766	7933
290	12370	2006
291	30178	5113
292	46394	9542
293	35698	5140
294	53266	11945
295	67682	13028
296	22983	3944
297	38697	5582
298	36650	5374
299	33874	4489
300	59794	12956
301	43655	8274
302	50194	6685
303	24659	5629
304	45659	6871
305	14	1581
306	26130	4817
307	34643	5476
308	70184	12051
309	35259	4860
310	24563	4116
311	38298	6059
312	36925	6217
313	32435	5076
314	44414	17247
315	38016	5155
316	25411	4716
317	26726	6077
318	18712	1956
319	61699	9932
320	43851	6213
321	24253	3624
322	61812	11393
323	34300	5645
324	29745	5140
325	24163	3934
326	24066	2921
327	72387	11605
328	39182	6832
329	28194	6188
330	13307	2630
331	45258	8981
332	52935	7816
333	43723	5778
334	53350	6352
335	95479	13969
336	54810	7292
337	44778	14660
338	38744	6892
339	121002	19676
340	16786	1764
341	42296	7676
342	43955	6965
343	44077	7924
344	31062	5472
345	27255	6232
346	59034	12060
347	44143	6987
348	33552	4889
349	52426	7860
350	41794	6761
351	40430	5256
352	31658	3876
353	30654	5419
354	35422	4144
355	7698	1780
356	66906	12500
357	43418	7812
358	35415	5889
359	75854	13592
360	48314	8116
361	45950	7720
362	60118	9608
363	44466	7092
364	20530	2508
365	31106	6486
366	36658	7276
367	21810	3612
368	36194	5014
369	54022	11176
370	61250	10681
371	38187	7901
372	22065	5277
373	31199	3425
374	22066	3196
375	48620	8320
376	43266	8365
377	44814	7953
378	34884	6229
379	11	1133
380	25572	3552
381	188862	63681
382	47259	7864
383	42035	7869
384	3278	969
385	43391	7156
386	23790	4601
387	82310	11912
388	55159	7152
389	27327	4664
390	30286	5609
391	43262	6057
392	51098	11061
393	31930	3797
394	34706	5828
395	33306	7868
396	41870	9811
397	55687	10865
398	44089	6261
399	24486	3888
400	99790	26584
401	38670	7000
402	26579	5021
403	30702	4696
404	78729	13117
405	44480	6605
406	31819	6690
407	37163	7261
408	41818	9205
409	91459	15365
410	10675	2326
411	23843	4932
412	42291	5261
413	35440	5828
414	80974	11816
415	60943	11824
416	40830	8360
417	45128	7765
418	25255	5865
419	28587	4736
420	35970	7469
421	19136	2869
422	31818	5101
423	27270	4673
424	35450	5199
425	56332	8049
426	58038	10777
427	24473	4788
428	61589	10633
429	42114	7141
430	46626	7950
431	57362	9388
432	43754	6374
433	12605	2502
434	51023	24611
435	41402	7197
436	10530	2485
437	38140	7169
438	39083	6508
439	35055	11502
440	50924	6777
441	54807	14164
442	81977	11608
443	59946	8717
444	60631	8692
445	29759	5121
446	59253	9083
447	55954	9685
448	30764	5297
449	41715	8112
450	18575	3493
451	26048	4647
452	24574	4384
453	15434	3458
454	25632	3818
455	40427	6189
456	25567	3012
457	31958	5176
458	45463	8960
459	69710	12417
460	31745	5749
461	53130	13125
462	24619	6014
463	47777	7717
464	11959	2025
465	34038	5347
466	35242	5533
467	45876	6696
468	46839	8050
469	52065	11008
470	31826	6334
471	77612	9785
472	41290	7085
473	37639	6692
474	44983	7112
475	32700	4905
476	16111	2743
477	47185	7437
478	40549	8443
479	31687	5870
480	33636	4851
481	16311	2984
482	42291	5816
483	39062	14619
484	63590	11577
485	28597	4932
486	32749	6304
487	43022	15513
488	39510	6129
489	165155	38549
490	16315	2673
491	96699	15617
492	37935	9086
493	28079	4713
494	49359	9992
495	37491	7884
496	26075	4197
497	37439	6849
498	30050	4320
499	33230	5448
500	28830	6066
501	37282	6125
502	10556	2905
503	68727	10616
504	22591	3449
505	40787	5932
506	76651	13981
507	49334	10064
508	44731	6301
509	37737	6044
510	44419	6538
511	34459	5112
512	35887	6380
513	15167	3628
514	39195	8652
515	42022	6058
516	28739	4916
517	80007	11046
518	38486	6641
519	77847	11385
520	33974	7883
521	53339	12008
522	35326	8713
523	8134	2539
524	72570	18639
525	14069	3289
526	12891	3217
527	36295	6878
528	42401	6664
529	28898	5056
530	44641	7638
531	45982	8329
532	47598	6940
533	61001	9233
534	41915	6857
535	46749	7018
536	44751	6265
537	31483	5045
538	59178	9452
539	69031	11628
540	60637	9932
541	36415	6521
542	35548	5803
543	32083	7411
544	28724	7259
545	86367	13869
546	48966	7474
547	53430	10744
548	10	1848
549	27627	4541
550	79075	13839
551	37643	6149
552	49402	8428
553	31662	4469
554	50574	7768
555	32207	3956
556	30050	4608
557	36490	6796
558	38210	10156
559	18967	2629
560	34885	4216
561	36487	7025
562	28319	3588
563	24923	5501
564	46390	6488
565	47598	9013
566	37735	15053
567	48595	8257
568	44371	6985
569	42432	6397
570	22898	3776
571	42562	9135
572	24694	4820
573	62394	8708
574	38442	5103
575	61808	11876
576	33870	7068
577	20327	2069
578	88822	14707
579	48059	5941
580	59583	12081
581	39643	6805
582	23686	3872
583	40698	6214
584	24854	4347
585	43683	7333
586	37215	6827
587	47900	7948
588	77338	11873
589	13150	3592
590	62658	11440
591	34667	5245
592	46005	10078
593	52856	8213
594	52822	9124
595	51179	9416
596	28214	6412
597	39447	5236
598	7074	949
599	49268	7324
600	16506	4401
601	28274	5992
602	43650	6884
603	33275	4376
604	30946	5846
605	44771	9025
606	37295	6510
607	41119	7499
608	46726	7960
609	32605	6365
610	36090	5775
611	52071	9705
612	32539	6802
613	32599	6665
614	29943	5487
615	25514	6741
616	49162	7137
617	95442	17146
618	52971	7672
619	39387	4929
620	48643	7101
621	51467	8753
622	59619	8441
623	17823	2693
624	33647	7129
625	29411	4661
626	21666	3940
627	1	337
628	35725	5533
629	30798	4453
630	33871	5156
631	28182	11168
632	56014	8432
633	59899	9328
634	35378	4413
635	46107	9840
636	27990	5348
637	68401	10088
638	15347	2253
639	49282	7708
640	36067	7977
641	35563	6752
642	31570	6446
643	33943	5479
644	31558	5152
645	29395	5234
646	27663	3500
647	22502	3285
648	37031	6563
649	36110	6579
650	25442	3411
651	43032	7004
652	33875	4905
653	58711	9222
654	39908	24844
655	36070	5628
656	32411	17176
657	55711	10812
658	125983	42748
659	41251	6256
660	35423	9598
661	73391	15989
662	52619	8600
663	18081	3930
664	31202	4753
665	35855	5038
666	68435	14425
667	32369	5965
668	49903	6268
669	6686	1593
670	49883	8592
671	42347	5912
672	53865	8576
673	32985	5200
674	48186	7309
675	38118	5363
676	39741	7572
677	55855	9558
678	37843	7552
679	10787	2848
680	21275	3820
681	47559	7588
682	36468	6565
683	36826	7397
684	42565	7765
685	23878	2997
686	40175	6326
687	19708	4382
688	45139	8937
689	46691	7673
690	72179	12272
691	43802	8053
692	14874	4017
693	13518	2661
694	69002	10019
695	49471	10254
696	25470	5489
697	71471	12063
698	47591	7636
699	43855	7908
700	50015	7529
701	11203	2160
702	20998	4225
703	53538	8933
704	29514	5839
705	62234	11648
706	29010	4181
707	42902	7541
708	55757	9814
709	25674	4656
710	37078	6233
711	58755	11456
712	29759	4693
713	55523	8653
714	3	762
715	32091	4385
716	12643	1800
717	41259	8724
718	29808	6625
719	41863	6476
720	26922	4178
721	44424	7691
722	40787	16232
723	29955	3464
724	29829	4502
725	68463	8711
726	31782	4244
727	55123	8369
728	34919	6988
729	40467	9329
730	63814	11953
731	61229	9886
732	35239	6020
733	44450	6809
734	32585	4900
735	40347	6531
736	127210	60691
737	15010	2005
738	19398	4509
739	37483	11992
740	39847	8084
741	40590	9828
742	39881	6352
743	40816	7313
744	51190	9171
745	42238	6486
746	57035	10425
747	29455	5340
748	10351	1765
749	24344	5250
750	25762	3771
751	34427	5384
752	27531	3513
753	40276	6677
754	30987	5617
755	39667	6040
756	33662	9215
757	93306	16601
758	38677	7972
759	45658	7928
760	67652	11381
761	32444	4692
762	39275	5659
763	9219	1880
764	18146	3465
765	40004	6849
766	43634	7856
767	40425	6921
768	31534	7004
769	35138	6264
770	36894	8468
771	31154	5642
772	18530	3424
773	49838	7701
774	68907	10649
775	37955	6075
776	64908	12604
777	58228	12948
778	37587	5419
779	48654	9143
780	47550	10988
781	27070	5420
782	16290	3304
783	36275	5489
784	32130	4624
785	60030	9349
786	21602	2736
787	36498	6234
788	38039	6261
789	32258	4616
790	59590	9156
791	46139	9364
792	28795	5337
793	50770	7003
794	39512	8434
795	34590	6100
796	40655	7957
797	48714	7264
798	32925	5141
799	28322	4288
800	31088	6177
801	45182	5396
802	21651	3761
803	40930	7912
804	31898	4225
805	24326	3060
806	70402	10512
807	32319	4407
808	33665	5434
809	42483	5915
810	30167	4437
811	83893	14693
812	56106	11800
813	45758	8390
814	42336	6399
815	51710	37911
816	51598	10341
817	37474	5293
818	46183	7927
819	33998	6828
820	53646	6396
821	58199	11669
822	55606	8300
823	31579	3140
824	17950	3869
825	36910	5469
826	47118	8789
827	44958	6341
828	49041	29937
829	18320	3872
830	33658	4977
831	25078	3532
832	16315	3766
833	24014	2605
834	72402	13649
835	60570	8993
836	38864	6816
837	36618	5025
838	52258	7937
839	34957	6471
840	42449	4689
841	36937	7331
842	41938	6912
843	39091	6441
844	46341	7020
845	16551	2749
846	25271	4031
847	68883	13297
848	38472	6760
849	38755	5880
850	60435	9705
851	28650	4984
852	34115	6256
853	39003	5792
854	47926	8508
855	188274	122609
856	49776	9400
857	18498	3608
858	52579	13481
859	27327	6204
860	24427	5460
861	51825	9457
862	52385	7985
863	36515	5497
864	22750	3391
865	32774	6135
866	26793	5858
867	44754	6761
868	26267	3829
869	59834	12203
870	18372	3116
871	42818	7739
872	42021	7645
873	34645	6093
874	41757	7660
875	38471	5696
876	31355	6145
877	52278	9045
878	38086	8237
879	28622	6559
880	28975	6812
881	35399	6026
882	21675	4444
883	27783	3936
884	10659	2852
885	52291	9993
886	25129	4262
887	35610	5802
888	38615	7684
889	32874	5529
890	57182	26237
891	32938	6225
892	24203	3972
893	46925	7216
894	50767	7640
895	37137	6433
896	36794	6833
897	63359	12060
898	40114	5000
899	39549	7453
900	27459	4896
901	42142	5508
902	29318	5404
903	22047	4177
904	38819	4782
905	46383	8296
906	68090	11113
907	44727	5236
908	139506	55057
909	43198	9750
910	41526	7797
911	50581	9430
912	30348	5765
913	48869	7853
914	22306	1800
915	53114	9448
916	16958	2525
917	43036	6741
918	34991	7564
919	45087	6700
920	17408	1785
921	28814	3960
922	51122	9145
923	60823	11507
924	67255	11970
925	34271	5493
926	15886	2032
927	65827	10412
928	28987	3949
929	58958	11424
930	31199	4297
931	18787	3237
932	30833	7154
933	53427	8408
934	31931	5541
935	40687	5489
936	43343	7726
937	75918	15216
938	32026	4868
939	32326	5477
940	38702	6460
941	65658	8276
942	31324	5556
943	80135	7578
944	25873	5604
945	18914	2665
946	26118	3389
947	33907	5996
948	38450	6489
949	27199	5292
950	34570	5408
951	37382	8605
952	22822	5013
953	57738	9890
954	46778	7136
955	30847	3629
956	38654	6900
957	34712	6052
958	31330	6080
959	28974	5020
960	16578	2905
961	7	945
962	69868	12895
963	58055	8556
964	26947	5160
965	55591	9968
966	34174	4813
967	57135	11745
968	218967	67359
969	62865	9737
970	24867	4324
971	21903	4332
972	13921	1908
973	21189	4333
974	25711	3420
975	41442	7713
976	20662	3381
977	22268	5605
978	16057	2664
979	3363	2304
980	48007	7868
981	37839	4436
982	16330	2050
983	26019	5260
984	39746	6148
985	16387	2600
986	15738	2246
987	34041	5217
988	47151	7665
989	31628	6557
990	58641	8950
991	28223	3123
992	85442	13956
993	55431	8737
994	28534	6882
995	60278	10189
996	26607	6096
997	15466	3432
998	46415	15885
999	5666	2242
1000	63861	10709
1001	45498	6938
1002	61693	11919
1003	46559	7193
1004	54092	8096
1005	39403	6553
1006	43977	7245
1007	63600	11481
1008	39134	7916
1009	134074	47728
1010	46287	14595
1011	33897	5595
1012	48679	8989
1013	42160	5257
1014	43106	6896
1015	47615	8256
1016	31972	6165
1017	28207	5345
1018	31498	6188
1019	14626	4153
1020	28171	5321
1021	52163	8885
1022	38895	7413
1023	38138	7226
1024	50798	7090
1025	51179	19693
1026	38543	5820
1027	37534	5045
1028	52779	9689
1029	25678	4750
1030	32577	5969
1031	40674	7080
1032	65024	8612
1033	47108	8895
1034	26723	5045
1035	48367	8736
1036	57054	9738
1037	56510	9700
1038	43151	5241
1039	44336	5270
1040	36427	7324
1041	57690	6993
1042	19938	3884
1043	53322	10177
1044	34319	5760
1045	40089	8425
1046	48915	8345
1047	18826	4017
1048	33839	4496
1049	60483	11204
1050	16842	5193
1051	37420	6743
1052	45671	8288
1053	47068	9576
1054	50265	10277
1055	44054	7485
1056	19720	4244
1057	32231	4879
1058	48511	8217
1059	25328	5785
1060	22907	3284
1061	41639	12837
1062	33509	4497
1063	24106	3592
1064	11894	3568
1065	52126	7416
1066	23187	4349
1067	21086	3445
1068	51754	10215
1069	52203	8486
1070	67431	13677
1071	94768	14836
1072	13430	1804
1073	42267	6316
1074	22059	2388
1075	46878	6433
1076	34760	4376
1077	27619	5012
1078	29818	5765
1079	29547	7417
1080	59146	8968
1081	33925	5653
1082	20654	4881
1083	44181	8669
1084	21691	3325
1085	29943	4578
1086	44118	7671
1087	17159	4994
1088	51039	10074
1089	28819	4948
1090	54994	9367
1091	34311	6002
1092	31739	13237
1093	38071	7272
1094	27658	7348
1095	64406	11413
1096	50718	7648
1097	30323	5977
1098	69411	12742
1099	20595	3252
1100	61879	12792
1101	59743	11216
1102	33250	5718
1103	41823	7728
1104	19291	4340
1105	59470	10203
1106	58674	7624
1107	33872	4428
1108	79978	11905
1109	37006	7432
1110	43354	6977
1111	58475	7132
1112	39678	6833
1113	91462	17544
1114	61522	9852
1115	27138	5100
1116	51556	11028
1117	20771	5102
1118	77331	13940
1119	43590	6894
1120	38643	6516
1121	22658	3611
1122	36055	4976
1123	35155	5348
1124	58600	9724
1125	35415	6520
1126	43194	6644
1127	52850	8275
1128	28631	4888
1129	28447	5619
1130	49758	12025
1131	38811	7566
1132	33198	4639
1133	24678	4403
1134	35418	6687
1135	61055	8312
1136	36827	6548
1137	54446	7328
1138	35038	5721
1139	22070	3731
1140	70971	11780
1141	50262	8889
1142	36053	5616
1143	47863	7648
1144	30234	6029
1145	35734	5944
1146	38067	7452
1147	27762	5297
1148	42450	7547
1149	50295	8416
1150	31858	6540
1151	57256	9077
1152	39035	6621
1153	53822	7832
1154	18711	3688
1155	52439	6640
1156	30474	5772
1157	42951	5329
1158	43734	8514
1159	19325	2787
1160	39378	9801
1161	29066	6172
1162	37990	11680
1163	33527	6721
1164	39819	8037
1165	20494	4120
1166	55411	8679
1167	76559	11721
1168	16535	3696
1169	45488	12929
1170	33795	5334
1171	30552	4727
1172	49547	7932
1173	37381	4656
1174	47746	9857
1175	52282	9373
1176	33327	7041
1177	16820	3416
1178	50503	8784
1179	40646	7121
1180	58915	13142
1181	31083	7253
1182	48482	6717
1183	55446	9325
1184	57446	8585
1185	28506	4756
1186	37548	5649
1187	31990	4685
1188	8159	2457
1189	53722	10500
1190	23482	2836
1191	31418	5012
1192	36955	6157
1193	34237	4945
1194	8	765
1195	33218	4897
1196	27624	4180
1197	41310	7903
1198	21046	4704
1199	14290	2292
1200	40247	7953
1201	31106	6244
1202	60358	10329
1203	27466	3916
1204	45660	7593
1205	17626	4004
1206	40942	6616
1207	34994	5053
1208	69931	11269
1209	84922	13964
1210	36442	5996
1211	53645	10584
1212	36474	6133
1213	37754	20526
1214	11455	1476
1215	33542	5497
1216	37438	8376
1217	39838	5345
1218	3743	1369
1219	42551	7761
1220	45650	6636
1221	38051	6284
1222	131826	68189
1223	22787	4284
1224	24421	5058
1225	47583	6040
1226	42503	7315
1227	44543	6249
1228	46106	7436
1229	48646	6001
1230	59426	7713
1231	4127	1329
1232	45734	11455
1233	40343	9208
1234	29921	3884
1235	29887	4842
1236	30290	5773
1237	43354	5428
1238	52910	6669
1239	24131	4828
1240	59677	12329
1241	32950	6973
1242	36835	7431
1243	56176	8617
1244	65497	12125
1245	64513	9271
1246	61630	9464
1247	27979	3629
1248	38459	4685
1249	29022	5080
1250	18788	3136
1251	24412	5082
1252	29287	5201
1253	34350	7169
1254	21083	3242
1255	36543	6020
1256	34214	10904
1257	54124	8689
1258	39287	7172
1259	36071	5825
1260	49351	6884
1261	38914	7132
1262	19747	3957
1263	33996	6097
1264	36230	4552
1265	69762	13493
1266	64947	13108
1267	44696	10350
1268	27015	4225
1269	31142	5489
1270	41610	6732
1271	8240	1364
1272	63823	9785
1273	51606	10952
1274	60531	9661
1275	51173	8714
1276	38379	5805
1277	11246	4552
1278	40719	7611
1279	33182	15249
1280	58837	8673
1281	117451	23021
1282	29679	5152
1283	33003	7101
1284	52251	8640
1285	74730	43989
1286	22374	5097
1287	52883	7909
1288	59404	11768
1289	36161	6348
1290	26090	5500
1291	22337	5397
1292	38202	6493
1293	29302	3882
1294	47942	6113
1295	42647	14089
1296	15994	3301
1297	45325	8113
1298	47007	9284
1299	27053	4505
1300	45410	8284
1301	26226	4924
1302	27347	3405
1303	30038	4408
1304	31955	5821
1305	34838	6913
1306	31483	5405
1307	82383	12888
1308	38611	6063
1309	24375	3337
1310	64619	10128
1311	26630	5825
1312	55612	8568
1313	40193	6261
1314	15723	3948
1315	7387	2372
1316	28557	5138
1317	27256	4279
1318	53394	8055
1319	10303	2713
1320	31310	5083
1321	60917	10953
1322	17899	3924
1323	58557	9817
1324	3342	1305
1325	34126	4595
1326	80228	23694
1327	35575	5961
1328	60788	10136
1329	23859	4173
1330	55858	8652
1331	79778	13928
1332	35958	5697
1333	17943	2585
1334	52439	9644
1335	56027	8677
1336	32986	6262
1337	36374	5979
1338	17859	2584
1339	14	1067
1340	32774	5880
1341	58912	10028
1342	55786	12322
1343	58090	8877
1344	53162	8565
1345	33745	5716
1346	18650	4269
1347	59618	11573
1348	88835	12381
1349	38581	6800
1350	73850	12221
1351	32267	6056
1352	58459	10647
1353	44643	8296
1354	54418	6311
1355	31607	5844
1356	50810	8253
1357	41731	5908
1358	39802	8293
1359	34698	5005
1360	24108	5416
1361	62202	9541
1362	42070	5842
1363	29543	5241
1364	39990	5745
1365	30502	5400
1366	49350	8705
1367	29186	4366
1368	54738	9262
1369	33846	4888
1370	12950	2627
1371	55746	8812
1372	33295	6052
1373	52168	6188
1374	43999	6236
1375	60451	10701
1376	27707	5265
1377	24626	4453
1378	61662	8681
1379	29726	6865
1380	38095	4952
1381	34546	6503
1382	27841	4775
1383	44411	6480
1384	29864	5069
1385	27378	4309
1386	35042	5845
1387	20033	5917
1388	37795	8020
1389	52966	8673
1390	27759	6019
1391	82838	14305
1392	53470	10164
1393	50142	8393
1394	28634	4980
1395	60051	10752
1396	32351	4245
1397	20310	2897
1398	65506	10709
1399	41350	6749
1400	39679	6361
1401	40485	7486
1402	15214	1952
1403	43856	6277
1404	32306	7597
1405	27146	3528
1406	67704	13215
1407	51871	8289
1408	22922	3654
1409	21626	3876
1410	50347	8805
1411	18665	4920
1412	44534	19081
1413	58575	8121
1414	136938	18500
1415	42010	6589
1416	32010	6349
1417	46366	8806
1418	66162	9372
1419	89213	14324
1420	50079	9745
1421	48402	8172
1422	55958	7689
1423	19941	2960
1424	34807	14041
1425	61226	10906
1426	20982	4201
1427	35026	7309
1428	34194	5701
1429	68534	11721
1430	49271	10017
1431	44138	7164
1432	32798	6020
1433	49507	8593
1434	73194	11624
1435	42366	7420
1436	35082	6024
1437	51034	9082
1438	34926	4624
1439	37090	4877
1440	32239	4919
1441	46692	10457
1442	47615	7599
1443	28923	4781
1444	42638	6008
1445	41330	7744
1446	59762	11508
1447	28906	4917
1448	51442	8317
1449	14074	2656
1450	35362	7344
1451	2835	2453
1452	39691	7086
1453	41391	7065
1454	31293	7105
1455	31280	5533
1456	35374	10908
1457	28498	5309
1458	73698	10717
1459	48092	7257
1460	20179	4152
1461	41842	6356
1462	46923	7373
1463	57921	8852
1464	73116	11816
1465	35745	6044
1466	39386	5804
1467	47599	7542
1468	38778	5975
1469	39735	6217
1470	12399	1325
1471	66827	10488
1472	32103	5713
1473	45667	7116
1474	34675	12243
1475	30742	4528
1476	82619	13469
1477	46697	8581
1478	37756	5868
1479	36442	5649
1480	28846	5285
1481	70567	12728
1482	41711	7462
1483	33222	5945
1484	34727	5653
1485	95039	36601
1486	49500	10540
1487	38797	4487
1488	54242	8544
1489	45106	9276
1490	50316	7116
1491	51455	9124
1492	36954	24465
1493	42915	5613
1494	41491	6725
1495	32427	5760
1496	58816	10361
1497	31546	7424
1498	48546	7132
1499	82515	14131
1500	94355	13933
1501	43114	6849
1502	47087	6605
1503	50030	9724
1504	36415	7396
1505	61538	11093
1506	68815	10852
1507	46855	10276
1508	48658	7368
1509	48671	7780
1510	30670	5129
1511	41616	6008
1512	18717	4985
1513	24957	4980
1514	12802	3388
1515	62215	10659
1516	43123	7513
1517	47675	6072
1518	22127	10212
1519	47366	7572
1520	62797	10157
1521	60449	12689
1522	25139	4497
1523	57452	9400
1524	70938	34222
1525	14392	4004
1526	34842	5720
1527	60114	11992
1528	24993	5555
1529	28833	4021
1530	806	740
1531	17094	2176
1532	49334	7248
1533	45475	7185
1534	38475	7680
1535	33611	6205
1536	56674	10254
1537	20432	3900
1538	21855	3588
1539	49911	10401
1540	59054	9169
1541	36591	5497
1542	52223	8308
1543	24321	5875
1544	29166	6780
1545	57430	10138
1546	75754	11180
1547	48799	7972
1548	51083	9337
1549	32938	5037
1550	23327	4540
1551	57442	9468
1552	51578	7929
1553	49198	7736
1554	28766	5932
1555	17455	3788
1556	50035	8569
1557	45871	7188
1558	832	434
1559	28894	5943
1560	26394	4876
1561	24807	4324
1562	24190	3909
1563	34261	6621
1564	30859	5584
1565	8225	1513
1566	53075	8192
1567	37011	5777
1568	35830	4844
1569	29495	4901
1570	22974	4659
1571	55319	9613
1572	54739	9152
1573	42210	7861
1574	35656	6845
1575	42738	6979
1576	52222	9771
1577	44041	6586
1578	67697	12434
1579	24734	4612
1580	50438	8629
1581	73151	11284
1582	82946	13557
1583	36541	6484
1584	33558	6333
1585	30819	5161
1586	34006	10989
1587	28076	6281
1588	44743	5508
1589	15531	2768
1590	44476	7895
1591	31814	4878
1592	38513	8697
1593	57127	9693
1594	48463	6092
1595	28339	5565
1596	74710	13368
1597	18194	3272
1598	35627	6820
1599	36299	7586
1600	5354	1941
1601	184926	53665
1602	46214	8044
1603	45019	8531
1604	41431	16030
1605	16235	4368
1606	40084	7658
1607	14603	2696
1608	42505	7672
1609	27062	3797
1610	15083	3664
1611	40593	6480
1612	20058	4538
1613	62415	10941
1614	38339	5496
1615	3369	705
1616	44723	5585
1617	35006	5321
1618	65659	10219
1619	54382	8462
1620	51615	7127
1621	35722	5808
1622	38805	5537
1623	45079	8100
1624	31915	4618
1625	35649	7866
1626	85440	20492
1627	42207	6668
1628	40663	27308
1629	26130	3857
1630	46494	7124
1631	35994	8233
1632	56966	9839
1633	57727	9455
1634	16423	2540
1635	50190	9276
1636	25883	5185
1637	40162	7345
1638	72210	14048
1639	31302	5332
1640	47636	8689
1641	31314	6833
1642	46886	8897
1643	42081	7840
1644	21182	5012
1645	38119	5541
1646	19331	3896
1647	13131	3129
1648	53439	10551
1649	11583	1541
1650	63875	11112
1651	47117	6061
1652	42045	7644
1653	47336	7097
1654	64342	11252
1655	18126	2804
1656	28202	4104
1657	43576	10249
1658	78386	12976
1659	25964	1903
1660	21622	3771
1661	26507	3352
1662	6	1125
1663	64530	11105
1664	41040	8661
1665	20695	3020
1666	34982	5389
1667	43442	8157
1668	33703	4668
1669	56622	10476
1670	79270	13724
1671	40469	8661
1672	30366	3868
1673	28573	5037
1674	29175	6567
1675	43211	7636
1676	69122	34410
1677	36378	8865
1678	36877	6845
1679	24558	7157
1680	62126	10670
1681	7895	2287
1682	24762	5178
1683	34015	6461
1684	97750	17149
1685	42243	5129
1686	46151	7181
1687	24163	4585
1688	39515	6161
1689	19955	4872
1690	30819	4536
1691	56603	5545
1692	30584	3488
1693	34247	7308
1694	52310	10425
1695	40039	6764
1696	35375	5671
1697	29118	4572
1698	52244	9409
1699	24603	4489
1700	43154	6061
1701	71742	12206
1702	47867	8801
1703	35435	6465
1704	43418	7912
1705	70466	13597
1706	52743	8012
1707	69822	10972
1708	68815	14685
1709	49350	5789
1710	42762	7562
1711	45425	8208
1712	38238	5044
1713	34282	5601
1714	43139	8443
1715	51151	11293
1716	33102	5500
1717	71059	11843
1718	68631	40636
1719	45768	5984
1720	13406	2716
1721	32175	6357
1722	30733	5429
1723	44547	6569
1724	46866	7488
1725	15406	3276
1726	33665	4785
1727	43711	8160
1728	51259	9593
1729	50286	17009
1730	112751	48365
1731	47870	6844
1732	39862	6606
1733	13902	3614
1734	18628	3284
1735	26134	4356
1736	37677	5045
1737	21185	3928
1738	29042	5538
1739	42915	7497
1740	30050	5274
1741	68431	13789
1742	36783	6038
1743	51360	8848
1744	256670	161989
1745	38411	7569
1746	46350	6767
1747	34731	17352
1748	71697	11040
1749	43563	7104
1750	35110	6677
1751	31479	5015
1752	60022	11748
1753	54258	13042
1754	37102	8188
1755	32126	5084
1756	42854	5755
1757	33031	13157
1758	48542	8900
1759	30362	5721
1760	60447	11908
1761	162114	134456
1762	31140	5492
1763	44918	7036
1764	53131	8672
1765	43026	7089
1766	51555	7360
1767	89380	15622
1768	34658	5816
1769	56369	14761
1770	44690	8920
1771	29195	5204
1772	26254	4293
1773	48182	7756
1774	53634	9032
1775	49034	11817
1776	50439	10205
1777	56906	8131
1778	43254	10078
1779	34077	6598
1780	55350	9924
1781	66998	9580
1782	64673	10347
1783	43295	8448
1784	29179	5084
1785	16209	3785
1786	52531	8105
1787	50230	9855
1788	42835	5068
1789	33467	5502
1790	15418	2985
1791	49263	7804
1792	22938	5145
1793	37622	7341
1794	42738	5387
1795	66315	11508
1796	58920	13672
1797	51815	7781
1798	28286	4972
1799	44615	7042
1800	16726	3588
1801	39578	8216
1802	40310	6348
1803	43837	6957
1804	64590	12581
1805	48812	7381
1806	73683	29722
1807	44942	8416
1808	53586	9752
1809	48658	8841
1810	47239	6598
1811	56462	11309
1812	40034	5265
1813	38762	6918
1814	28182	5662
1815	53861	29917
1816	50206	9453
1817	41102	7293
1818	14482	3293
1819	57715	10084
1820	69626	10864
1821	59522	7801
1822	28647	4656
1823	77177	15794
1824	19630	2612
1825	61514	8608
1826	27066	7008
1827	38002	6849
1828	40180	7708
1829	79304	10921
1830	82381	30588
1831	36560	7034
1832	51440	8609
1833	43186	6265
1834	41820	6181
1835	59907	9888
1836	31735	5165
1837	34242	4072
1838	15862	3541
1839	18322	3738
1840	34515	5574
1841	39118	4925
1842	29879	8061
1843	27666	4921
1844	44587	9852
1845	47159	7717
1846	46439	10328
1847	29471	5825
1848	26454	5600
1849	39780	6789
1850	22583	4177
1851	49507	10192
1852	77130	12686
1853	48751	10163
1854	53801	7882
1855	36583	6336
1856	64982	11173
1857	27622	8876
1858	54275	10380
1859	28576	5288
1860	40660	8149
1861	35224	5825
1862	27118	6512
1863	47622	24652
1864	27478	4885
1865	35563	7960
1866	21406	4736
1867	16668	2239
1868	37690	5881
1869	24870	4741
1870	26011	2449
1871	33615	13194
1872	22235	4257
1873	20646	4208
1874	50843	8577
1875	60335	9673
1876	37909	7272
1877	4042	2377
1878	22725	3728
1879	38271	6417
1880	28495	5669
1881	37542	5141
1882	44490	6916
1883	72411	10219
1884	30111	4601
1885	48362	8332
1886	41699	8076
1887	29815	5025
1888	22815	5495
1889	46447	8460
1890	46698	6628
1891	35661	6593
1892	48393	8060
1893	45851	8683
1894	21306	4484
1895	35562	5924
1896	16795	2033
1897	31155	5436
1898	52904	8128
1899	36333	4929
1900	113906	17929
1901	40319	6300
1902	31569	4094
1903	39262	5197
1904	64882	11089
1905	50663	8471
1906	50550	10117
1907	35139	6321
1908	44592	6049
1909	27783	5802
1910	73065	13500
1911	27887	5449
1912	20003	3441
1913	52155	7656
1914	33823	5473
1915	42395	5381
1916	41058	7689
1917	21819	2136
1918	16353	3568
1919	43326	6900
1920	31066	6922
1921	29994	4197
1922	52606	9329
1923	35367	4625
1924	27434	6428
1925	72299	16356
1926	25792	2785
1927	43482	7776
1928	51211	7875
1929	72211	15399
1930	24238	5247
1931	24312	3899
1932	63855	10229
1933	15227	2573
1934	19442	3666
1935	70042	11064
1936	47395	5637
1937	19673	4579
1938	38987	7949
1939	38490	7196
1940	27003	3345
1941	34145	5941
1942	38531	5733
1943	68947	13801
1944	21690	4166
1945	25227	4630
1946	45222	6072
1947	40546	6072
1948	42119	7166
1949	101015	15303
1950	45284	5741
1951	51250	7930
1952	57770	11304
1953	35123	7237
1954	26106	4657
1955	22787	4033
1956	58346	9281
1957	25554	4396
1958	63224	11028
1959	39574	6132
1960	24838	3404
1961	54192	7140
1962	39411	5549
1963	44155	7453
1964	36902	7148
1965	40067	5827
1966	44690	5644
1967	43741	8397
1968	45694	8684
1969	56055	9149
1970	37154	6000
1971	37819	6733
1972	68867	12593
1973	50849	7991
1974	42906	6437
1975	74356	10300
1976	67974	9781
1977	25163	5956
1978	24879	4184
1979	50911	8864
1980	47686	6828
1981	36684	5030
1982	55063	10123
1983	34403	5849
1984	42779	6388
1985	49890	8416
1986	27662	5272
1987	59226	10137
1988	44508	6046
1989	65917	10432
1990	58162	8344
1991	34502	6069
1992	60478	30389
1993	43126	7852
1994	47186	9249
1995	29474	6311
1996	35890	7717
1997	16802	2117
1998	36457	4868
1999	17619	3764
[truncated: 7,396 more rows]

## Sheet: Fig. 2G
Colony	Yellow Fluorescence (FACS)	Green Fluorescence (FACS)
1	462	30672
2	349	29379
3	570	30907
4	581	32147
5	333	26354
6	185	31025
7	512	31913
8	281	31676
9	672	32780
10	665	28049
11	444	27959
12	628	26474
13	398	30856
14	579	29879
15	405	30702
16	476	29735
17	299	32425
18	646	27557
19	259	27380
20	613	30395
21	454	31552
22	279	30835
23	430	28304
24	359	31019
25	284	29423
26	600	30957
27	528	31350
28	354	29185
29	275	29801
30	438	31444
31	320	28635
32	481	31258
33	447	31592
34	679	29004
35	638	25568
36	381	32962
37	478	30170
38	305	26934
39	691	31204
40	444	32053
41	741	32051
42	259	33415
43	478	29534
44	852	32001
45	417	32344
46	584	32661
47	495	33568
48	583	34153
49	353	34756
50	497	31605
51	606	31390
52	1485	31483
53	546	29533
54	407	33893
55	489	31000
56	407	32012
57	442	34461
58	191	33825
59	265	28911
60	342	27887
61	756	30627
62	464	32218
63	257	31983
64	459	31519
65	609	30941
66	402	33509
67	457	27539
68	342	34096
69	610	29768
70	551	32621
71	420	29230
72	502	32699
73	767	34866
74	194	32562
75	396	24988
76	419	33568
77	463	30493
78	439	30448
79	NA	NA
80	NA	NA
81	587	32584
82	545	29610
83	543	30706
84	548	26685
85	585	34351
86	568	28625
87	NA	NA
88	NA	NA
89	608	31983
90	385	28446
91	386	28978
92	319	30704
93	631	26860
94	514	27290
95	NA	NA
96	NA	NA

## Sheet: Fig. 2H
Colony	Yellow Fluorescence (FACS)	Green Fluorescence (FACS)
1	40462	48483
2	23288	38109
3	33277	42253
4	34701	42050
5	22219	41826
6	27599	41646
7	37704	46492
8	35772	43747
9	34104	44965
10	30875	40504
11	34340	41717
12	28607	37561
13	22074	37163
14	17231	43346
15	20291	40540
16	44139	47449
17	14189	44897
18	32483	40112
19	28176	39746
20	16007	35221
21	32526	41203
22	22772	35651
23	31705	37292
24	45567	41138
25	15061	43149
26	21204	36394
27	38855	44810
28	31805	37592
29	25211	38399
30	24206	39279
31	33502	44136
32	22526	38622
33	253	34512
34	17223	32690
35	19533	33585
36	21312	35276
37	23862	48006
38	16300	37635
39	16182	38624
40	27283	41599
41	34598	44747
42	31211	41314
43	18157	37350
44	23578	38020
45	36777	42615
46	20233	39521
47	19898	36557
48	33550	43989
49	41375	49158
50	29990	41085
51	34736	37871
52	20156	40269
53	22051	37121
54	27322	58426
55	20039	37371
56	33822	44924
57	40053	47348
58	24000	37477
59	22789	37369
60	43041	45539
61	28283	38037
62	17431	39019
63	32450	40675
64	33732	44100
65	35045	47019
66	20530	37118
67	30784	40891
68	7432	39061
69	30312	40223
70	27670	39837
71	14502	35447
72	19122	40389
73	42847	50343
74	22208	38625
75	31444	42277
76	44570	46806
77	39076	43281
78	19404	37078
79	NA	NA
80	NA	NA
81	19147	40114
82	33348	42757
83	31384	43466
84	39838	45811
85	29750	39876
86	19187	40854
87	NA	NA
88	NA	NA
89	45673	51258
90	263	34372
91	29306	41343
92	38839	46747
93	21446	42660
94	26993	41989
95	NA	NA
96	NA	NA

## Sheet: Fig. 3A
Variant	Max_wavelenght	Trait correlation
G66S	524	0.928512
Anc	525	0.527147
Y204C	514	0.784406
K102E	530	0.525174
U	510	0.682767
U+F47L	512	0.75456
U+F65L	511	0.87382
U+V164A	511	0.788795
U+I172V	511	0.782918
U+K102E	510	0.686779

## Sheet: Fig. 3B
Variant	Refolding_yield	Trait correlation
G66S	45.45	0.928512
Anc	30.56	0.527147
Y204C	35.68	0.784406
K102E	37.84	0.525174
U	32.5	0.682767
U+F47L	49.66	0.75456
U+F65L	61.5	0.87382
U+V164A	54.01	0.788795
U+I172V	41.27	0.782918
U+K102E	36.67	0.686779

## Sheet: Fig. 3C
Time_h	Time_s	Temp	refold1	refold2	refold3	refold4	refold5	refold6	refold7	refold8	refold9	refold10	refold0	refold_PBS	refold1	refold2	refold3	refold4	refold5	refold6	refold7	refold8	refold9	refold10	refold0	refold_PBS	refold1	refold2	refold3	refold4	refold5	refold6	refold7	refold8	refold9	refold10	refold0	refold_PBS	control1	control2	control3	control4	control5	control6	control7	control8	control9	control10	control0
0	0	25.2	3439	3565	3590	3606	3633	3879	3750	3905	4115	4361	4010	2420	3569	3648	3702	3727	3673	3899	3767	4051	4420	4464	4179	2594	3534	3576	3712	3686	3761	3937	6399	4063	4559	4665	4070	2512	3952	6894	7680	9130	12436	18649	16700	26079	39627	43830	3177
0.333333	1200	25	3456	3720	3791	3831	4326	4896	4565	5355	6651	7153	3986	2362	3569	3762	3852	3955	4293	4969	4733	5710	7627	7299	4076	2507	3524	3831	3967	4008	4697	5018	6549	5611	8690	8442	3916	2424	3857	6687	7488	8873	12114	18115	16213	25416	38677	42878	3133
0.666667	2400	25.4	3618	4332	4532	4821	6035	7832	7114	9766	13657	15010	3921	2323	3699	4334	4562	4894	5901	8271	7794	10785	15025	14229	3979	2467	3649	4271	4572	5015	6018	7854	8477	9733	12794	15178	3892	2385	3809	6598	7403	8753	12009	17879	16047	25141	38261	42055	3083
1	3600	25.1	3642	4552	4823	5212	6621	8958	8085	11430	16345	18349	3898	2302	3732	4558	4855	5256	6432	9559	9086	12799	17942	17016	3945	2460	3677	4435	4824	5389	6541	8898	9497	11346	14489	17800	3889	2388	3800	6575	7372	8721	11916	17866	16077	25174	38119	42352	3077
1.33333	4800	25.2	3667	4685	4990	5445	7001	9646	8658	12456	17922	20215	3895	2312	3784	4699	5020	5509	6825	10334	9802	13911	19677	18739	3940	2476	3701	4584	5001	5650	6914	9512	9584	12410	15510	19330	3900	2394	3812	6641	7432	8828	12016	17913	16153	25349	38270	42160	3101
1.66667	6000	25.4	3684	4806	5137	5624	7282	10135	9080	13183	18934	21509	3885	2320	3826	4833	5167	5681	7095	10897	10300	14787	20866	19878	3965	2475	3747	4681	5124	5845	7158	9994	10123	13005	16309	20389	3888	2400	3830	6705	7467	8829	12055	17976	16222	25483	38355	42140	3098
2	7200	25.5	3711	4878	5227	5731	7462	10437	9377	13682	19713	22384	3883	2319	3825	4904	5248	5800	7292	11212	10699	15274	21754	20742	3945	2476	3754	4745	5201	5943	7353	10332	10470	13499	16852	21310	3883	2396	3850	6684	7453	8830	12127	18008	16324	25428	38281	42082	3092
2.33333	8400	26	3718	4941	5314	5839	7631	10702	9570	14037	20328	23026	3868	2306	3855	4942	5300	5851	7442	11572	10980	15750	22346	21354	3928	2487	3755	4784	5289	6075	7486	10538	10665	13908	17372	21899	3879	2386	3858	6685	7434	8822	12029	18036	16351	25495	38293	42010	3090
2.66667	9600	25.8	3717	4984	5366	5908	7743	10916	9794	14325	20768	23546	3858	2294	3824	4977	5395	5946	7555	11757	11180	16121	22820	21786	3940	2468	3743	4830	5311	6175	7621	10796	10936	14222	17757	22470	3843	2384	3829	6707	7490	8814	12100	17979	16314	25469	38424	41785	3080
3	10800	25.9	3712	5018	5401	5950	7833	11074	9907	14555	21182	24116	3848	2289	3851	5030	5455	5997	7638	11970	11360	16409	23342	22168	3912	2465	3771	4857	5381	6205	7704	10947	11114	14469	18033	22877	3839	2370	3841	6704	7454	8801	12099	17917	16295	25420	38366	41809	3091
3.33333	12000	26	3711	5040	5443	6001	7922	11223	10029	14809	21496	24422	3828	2283	3835	5051	5449	6032	7761	12095	11530	16688	23691	22549	3914	2454	3761	4856	5416	6263	7806	11094	11289	14669	18299	23316	3841	2377	3850	6742	7496	8807	12196	17992	16369	25497	38337	41778	3059
3.66667	13200	26	3719	5057	5489	6057	8018	11343	10162	14974	21827	24831	3825	2286	3832	5077	5509	6114	7835	12302	11676	16909	24037	22992	3899	2442	3749	4917	5445	6312	7937	11236	11437	14910	18565	23692	3832	2372	3851	6737	7500	8870	12188	18045	16431	25426	38376	41683	3072
3.99997	14399.9	26.1	3721	5094	5507	6111	8064	11471	10254	15198	22087	25071	3825	2272	3852	5101	5557	6153	7891	12400	11835	17131	24282	23166	3901	2438	3766	4935	5464	6350	7966	11340	11522	15122	18840	24005	3825	2376	3852	6751	7535	8862	12225	18009	16507	25648	38458	41896	3062
4.33331	15599.9	25.9	3708	5122	5538	6126	8139	11558	10326	15309	22318	25320	3813	2273	3851	5120	5567	6190	7932	12515	11923	17243	24631	23491	3894	2444	3764	4950	5484	6406	8012	11444	11668	15199	19036	24166	3820	2362	3876	6797	7562	8915	12201	18101	16493	25735	38527	41769	3079
4.66664	16799.9	25.9	3708	5126	5562	6179	8171	11649	10415	15403	22503	25511	3811	2260	3859	5135	5596	6200	7999	12620	12026	17387	24894	23657	3892	2441	3786	4953	5521	6449	8054	11547	11756	15329	19147	24425	3827	2363	3867	6773	7569	8938	12236	18100	16575	25837	38464	41826	3076
4.99997	17999.9	26	3692	5145	5578	6192	8209	11712	10506	15564	22633	25803	3810	2267	3881	5157	5600	6224	8057	12661	12109	17581	25048	23807	3891	2430	3775	4978	5539	6460	8109	11610	11845	15510	19389	24670	3821	2369	3865	6809	7570	8875	12291	18144	16605	25836	38708	41909	3079
5.33331	19199.9	26.2	3699	5162	5596	6222	8268	11789	10553	15664	22773	25905	3808	2255	3873	5185	5636	6238	8103	12695	12148	17693	25254	24014	3883	2440	3781	4988	5553	6459	8169	11643	11824	15565	19480	24820	3804	2367	3864	6817	7612	8986	12317	18173	16646	25788	38535	41823	3077
5.66664	20399.9	26.1	3710	5174	5620	6245	8282	11850	10647	15757	22953	26057	3817	2260	3891	5181	5655	6289	8128	12828	12208	17812	25331	24162	3881	2430	3773	4997	5585	6520	8209	11704	11952	15688	19552	24842	3828	2348	3884	6804	7633	9021	12348	18174	16674	25886	38631	41955	3068
5.99997	21599.9	26.4	3707	5184	5641	6259	8315	11910	10684	15739	23023	26176	3806	2241	3856	5194	5685	6317	8150	12868	12284	17841	25457	24250	3884	2431	3767	5015	5572	6532	8200	11823	12018	15752	19618	25084	3802	2348	3874	6825	7647	9002	12315	18163	16718	25884	38607	41970	3072
6.33331	22799.9	26.2	3694	5187	5632	6271	8328	11929	10671	15891	23049	26255	3786	2249	3856	5195	5647	6305	8161	12891	12336	17880	25580	24396	3877	2431	3757	5026	5577	6551	8224	11798	12037	15835	19695	25196	3805	2338	3881	6866	7643	9004	12342	18161	16660	25789	38656	41855	3068
6.66664	23999.9	25.9	3688	5190	5642	6281	8349	11930	10723	15915	23222	26267	3786	2252	3863	5183	5672	6294	8167	12949	12324	17946	25665	24482	3867	2428	3763	5005	5598	6571	8261	11872	12081	15842	19754	25191	3783	2331	3877	6833	7616	9029	12370	18163	16707	25884	38562	41933	3079
6.99997	25199.9	26.3	3672	5207	5647	6287	8351	11968	10727	15928	23186	26430	3785	2239	3850	5202	5674	6312	8194	12962	12402	17995	25606	24527	3852	2399	3755	5001	5583	6569	8260	11856	12041	15893	19788	25338	3802	2337	3893	6824	7653	9029	12373	18219	16745	25794	38550	41641	3054
7.33331	26399.9	26	3681	5205	5666	6310	8382	12021	10764	16007	23309	26430	3771	2231	3850	5205	5677	6331	8240	13029	12440	18081	25794	24590	3853	2403	3750	5041	5597	6594	8303	11898	12136	15995	19783	25547	3787	2337	3885	6892	7674	9057	12432	18176	16767	25921	38587	41765	3065
7.66664	27599.9	26	3682	5218	5677	6327	8430	12082	10818	16113	23448	26618	3781	2211	3863	5231	5697	6376	8304	13113	12534	18195	25978	24819	3871	2406	3768	5046	5639	6598	8333	11967	12220	16083	19951	25566	3793	2331	3889	6900	7683	9100	12411	18333	16829	26001	38831	42022	3069
7.99997	28799.9	25.5	3678	5220	5695	6337	8447	12063	10874	16097	23443	26685	3768	2220	3853	5238	5715	6393	8293	13132	12556	18195	25988	24909	3853	2394	3770	5052	5634	6619	8330	12048	12227	16086	20074	25726	3796	2328	3888	6908	7683	9126	12522	18304	16907	25937	38722	41903	3070
8.33331	29999.9	25.5	3679	5223	5691	6355	8481	12125	10892	16195	23611	26789	3769	2219	3863	5246	5721	6386	8311	13203	12579	18340	26144	24946	3862	2394	3760	5062	5670	6628	8373	12066	12349	16193	20160	25688	3786	2322	3909	6903	7736	9137	12521	18381	16960	26071	38916	42067	3073
8.66664	31199.9	25	3673	5231	5717	6360	8496	12166	10919	16215	23656	26869	3781	2207	3868	5245	5734	6406	8397	13231	12628	18368	26229	25090	3849	2392	3766	5103	5687	6669	8415	12068	12363	16259	20140	25834	3779	2307	3923	6975	7766	9143	12604	18428	16965	26138	38976	42240	3065
8.99997	32399.9	25.4	3666	5246	5721	6361	8480	12150	10952	16238	23663	26874	3754	2211	3855	5263	5740	6409	8357	13237	12639	18407	26321	25106	3856	2404	3785	5084	5696	6672	8403	12103	12375	16257	20201	25926	3769	2322	3917	6957	7743	9209	12662	18327	17077	26160	38883	42112	3081
9.33331	33599.9	25.3	3654	5243	5689	6329	8500	12161	10916	16181	23614	26842	3748	2206	3863	5247	5735	6386	8336	13200	12642	18377	26181	25060	3837	2379	3763	5065	5664	6646	8391	12113	12351	16229	20187	25875	3761	2298	3892	6940	7747	9163	12549	18332	16994	26094	38826	41894	3057
9.66664	34799.9	25.7	3625	5211	5663	6302	8404	12068	10839	16113	23506	26653	3719	2188	3812	5222	5703	6358	8302	13130	12622	18437	26162	25065	3814	2372	3760	5030	5618	6630	8351	12070	12269	16204	20081	25723	3749	2295	3909	6923	7703	9182	12534	18289	16885	25915	38630	41912	3051
9.99997	35999.9	25.6	3615	5179	5630	6272	8425	12067	10832	16066	23395	26651	3705	2170	3823	5184	5688	6368	8276	13107	12598	18267	26119	25002	3813	2365	3719	5027	5614	6649	8323	12044	12300	16165	20063	25709	3742	2286	3886	6943	7697	9122	12496	18185	16895	25828	38409	41660	3023
10.3333	37199.9	26.1	3603	5149	5637	6286	8397	12033	10800	16021	23384	26628	3694	2174	3805	5193	5680	6340	8265	13099	12576	18282	26055	24850	3791	2358	3701	4998	5597	6579	8311	12040	12217	16176	20028	25706	3713	2281	3877	6911	7712	9114	12560	18252	16843	25953	38351	41489	3039
10.6666	38399.8	26	3600	5146	5630	6289	8381	12008	10772	15961	23401	26556	3689	2164	3808	5198	5679	6327	8253	13099	12593	18241	26012	24943	3791	2352	3713	5023	5593	6568	8347	12022	12296	16112	20076	25705	3715	2286	3897	6914	7736	9138	12487	18278	16915	26006	38229	41549	3028
11	39599.9	25.9	3580	5156	5620	6262	8376	11978	10787	16003	23387	26578	3683	2157	3786	5179	5670	6337	8265	13105	12556	18295	26102	24945	3783	2345	3683	4989	5608	6614	8376	12016	12264	16248	20037	25665	3717	2268	3895	6927	7684	9156	12478	18233	16930	25869	38472	41571	3034
11.3333	40799.8	26.1	3589	5172	5612	6272	8366	12025	10809	16073	23441	26608	3693	2157	3792	5188	5689	6348	8291	13129	12576	18327	26115	24954	3787	2347	3691	5024	5570	6583	8332	11983	12232	16197	20092	25720	3731	2275	3892	6988	7760	9159	12618	18289	16865	26127	38493	41616	3040
11.6666	41999.8	26.3	3594	5150	5623	6272	8400	12018	10804	16024	23487	26618	3689	2152	3771	5208	5662	6341	8290	13104	12584	18268	26101	25054	3791	2343	3701	5008	5581	6613	8352	12032	12296	16214	20087	25848	3705	2272	3886	6957	7756	9123	12553	18239	16910	25960	38504	41475	3034
11.9999	43199.8	26.1	3575	5153	5634	6276	8388	12011	10805	16023	23446	26593	3681	2156	3791	5195	5696	6357	8329	13176	12609	18390	26124	25099	3784	2336	3701	4999	5611	6609	8324	11968	12292	16158	20090	25796	3705	2269	3891	6982	7785	9202	12607	18325	16923	25992	38481	41567	3033
12.3333	44399.8	25.5	3581	5180	5658	6283	8419	12090	10864	16107	23582	26764	3694	2154	3796	5210	5701	6378	8293	13233	12685	18434	26278	25084	3793	2337	3704	5016	5615	6644	8381	12111	12376	16219	20244	25874	3712	2270	3902	7010	7807	9219	12643	18343	17076	26193	38741	41623	3047
12.6666	45599.8	25.4	3596	5189	5684	6315	8460	12144	10894	16209	23725	26964	3702	2155	3809	5242	5735	6415	8354	13297	12734	18592	26533	25339	3816	2341	3741	5037	5650	6693	8427	12188	12413	16419	20390	26164	3747	2278	3932	7083	7876	9292	12785	18559	17231	26328	38863	41897	3081
12.9999	46799.8	25.3	3595	5215	5689	6360	8467	12152	10958	16254	23853	26966	3716	2161	3824	5269	5763	6463	8422	13310	12820	18750	26639	25522	3808	2356	3738	5090	5698	6733	8484	12239	12549	16549	20437	26284	3758	2283	3948	7146	7910	9349	12848	18652	17303	26611	39081	42161	3085
13.3333	47999.8	25	3627	5232	5730	6407	8532	12271	11041	16388	24025	27275	3713	2166	3846	5282	5778	6480	8459	13394	12886	18787	26737	25711	3837	2351	3757	5093	5720	6741	8539	12276	12597	16624	20737	26495	3768	2288	3975	7163	7988	9422	12887	18803	17412	26700	39416	42564	3095
13.6666	49199.8	25.1	3628	5236	5746	6387	8564	12298	11057	16458	24049	27334	3756	2164	3855	5284	5777	6495	8472	13514	12983	18866	26905	25875	3835	2362	3749	5088	5717	6760	8581	12345	12577	16683	20663	26453	3779	2285	3984	7171	7971	9495	12976	18850	17505	26776	39591	42592	3118
13.9999	50399.8	25.2	3627	5265	5744	6424	8601	12348	11086	16523	24074	27387	3749	2169	3860	5318	5804	6515	8514	13565	13019	18937	27054	25995	3848	2369	3773	5138	5729	6790	8603	12385	12660	16819	20812	26588	3781	2295	4018	7235	8034	9518	13057	18854	17606	27039	39726	42866	3138
14.3333	51599.8	25.5	3636	5276	5761	6435	8618	12359	11095	16489	24134	27535	3747	2179	3870	5330	5841	6516	8534	13600	12960	18908	26970	25959	3852	2360	3782	5129	5744	6825	8613	12453	12716	16849	20858	26754	3763	2296	4031	7260	8061	9557	13102	19019	17624	26973	39795	42905	3150
14.6666	52799.8	25.2	3653	5291	5783	6459	8652	12378	11120	16606	24257	27564	3743	2166	3887	5329	5834	6554	8582	13603	13035	19052	27211	26080	3872	2383	3805	5157	5781	6819	8639	12448	12728	16835	20852	26787	3788	2297	4045	7309	8126	9565	13150	18972	17717	27055	40031	42927	3154
14.9999	53999.8	25.4	3655	5297	5771	6471	8663	12400	11192	16593	24276	27693	3749	2174	3881	5365	5847	6571	8596	13641	13086	19050	27158	26187	3867	2381	3793	5168	5790	6821	8633	12518	12749	16862	21032	26833	3792	2298	4057	7293	8130	9603	13228	19078	17751	27064	40144	43170	3162
15.3333	55199.8	25.5	3671	5321	5791	6465	8679	12410	11146	16638	24377	27665	3747	2170	3889	5386	5879	6550	8626	13649	13131	19072	27195	26150	3877	2394	3811	5160	5757	6810	8668	12527	12826	16863	21065	26847	3814	2311	4068	7345	8124	9600	13246	19121	17725	27159	40081	43183	3181
15.6666	56399.8	25.3	3684	5312	5805	6482	8687	12450	11156	16604	24331	27740	3781	2184	3912	5344	5880	6596	8625	13630	13104	19117	27297	26217	3909	2401	3815	5197	5806	6841	8654	12540	12780	16903	21009	27018	3817	2328	4091	7356	8183	9643	13267	19129	17744	27195	40290	43343	3194
15.9999	57599.8	25.2	3668	5338	5801	6500	8702	12438	11221	16691	24388	27711	3776	2180	3895	5379	5897	6592	8657	13684	13149	19186	27399	26166	3900	2393	3807	5208	5814	6861	8689	12498	12801	16921	21058	26957	3813	2320	4079	7406	8194	9656	13259	19024	17772	27145	40273	43143	3195
16.3333	58799.8	25.3	3679	5346	5820	6518	8700	12400	11196	16676	24382	27722	3785	2192	3913	5386	5882	6602	8640	13661	13122	19156	27349	26261	3905	2397	3826	5180	5811	6846	8707	12519	12811	16941	21078	26883	3828	2324	4085	7372	8167	9658	13305	19090	17725	27180	40177	43217	3191
16.6666	59999.8	25.3	3672	5308	5822	6505	8719	12421	11200	16633	24445	27795	3778	2173	3894	5369	5910	6629	8676	13683	13145	19143	27402	26128	3905	2401	3823	5178	5849	6863	8706	12497	12846	16951	21028	26967	3831	2309	4071	7386	8222	9681	13343	19133	17805	27250	40153	42933	3229
16.9999	61199.8	25.2	3673	5339	5824	6495	8719	12454	11226	16716	24461	27795	3767	2176	3903	5384	5902	6619	8708	13698	13183	19265	27425	26353	3909	2388	3812	5208	5821	6861	8692	12506	12830	16953	21010	26968	3819	2323	4086	7422	8214	9737	13262	19102	17953	27322	40360	43361	3220
17.3333	62399.8	25	3658	5321	5826	6484	8719	12476	11221	16679	24392	27825	3781	2171	3900	5409	5882	6610	8655	13746	13180	19154	27381	26325	3899	2406	3811	5213	5809	6900	8707	12507	12841	16951	21105	27000	3824	2339	4098	7421	8223	9714	13320	19134	17904	27105	40154	43228	3228
17.6666	63599.8	25.1	3664	5355	5811	6492	8710	12428	11172	16621	24439	27843	3769	2182	3894	5378	5925	6605	8682	13713	13154	19159	27388	26295	3892	2399	3817	5198	5814	6873	8684	12566	12847	17001	21143	26982	3831	2325	4108	7397	8240	9701	13319	19089	17921	27289	40306	43263	3224
17.9999	64799.8	25	3655	5319	5791	6505	8693	12469	11172	16696	24456	27786	3778	2179	3908	5386	5875	6633	8640	13676	13173	19145	27414	26278	3908	2399	3805	5220	5847	6867	8705	12492	12846	17031	21192	26893	3826	2320	4127	7421	8237	9706	13298	19133	17905	27310	40302	43131	3226
18.3333	65999.8	25.1	3656	5339	5831	6510	8702	12402	11193	16609	24334	27680	3775	2179	3890	5440	5890	6618	8668	13772	13159	19143	27552	26287	3882	2394	3835	5204	5821	6877	8698	12468	12849	16888	21039	26849	3815	2316	4112	7429	8257	9759	13407	19213	17912	27161	40234	43060	3248
18.6666	67199.7	25	3653	5318	5805	6485	8684	12380	11195	16685	24421	27610	3770	2161	3897	5372	5901	6630	8662	13699	13165	19150	27334	26288	3883	2389	3819	5233	5807	6862	8660	12489	12865	16914	21118	27004	3803	2322	4098	7447	8226	9752	13409	19051	17799	27204	40183	43189	3243
18.9999	68399.7	25	3650	5309	5817	6473	8659	12361	11173	16619	24344	27686	3755	2158	3886	5360	5877	6605	8647	13685	13148	19170	27396	26366	3910	2387	3807	5178	5803	6872	8689	12511	12820	16948	21082	26956	3819	2306	4118	7388	8240	9741	13354	19163	17840	27047	40162	42993	3238
19.3332	69599.7	25	3651	5301	5794	6492	8711	12416	11178	16564	24352	27663	3757	2158	3895	5371	5885	6606	8643	13685	13149	19171	27294	26292	3886	2375	3794	5185	5802	6845	8696	12491	12773	16860	21069	26886	3801	2303	4116	7408	8257	9768	13304	19076	17861	27233	40082	43048	3231
19.6666	70799.7	25.1	3632	5305	5780	6455	8669	12384	11170	16562	24228	27481	3733	2158	3895	5377	5864	6579	8640	13639	13144	19166	27355	26222	3885	2384	3815	5180	5800	6843	8668	12459	12787	16861	20992	26873	3784	2290	4104	7447	8256	9745	13375	19035	17877	27188	40103	42943	3247
19.9999	71999.7	25.3	3610	5283	5762	6454	8649	12357	11104	16514	24177	27579	3739	2148	3878	5366	5879	6593	8610	13680	13089	19133	27274	26158	3874	2379	3804	5145	5800	6851	8637	12467	12755	16847	21075	26784	3791	2301	4108	7428	8203	9712	13338	19092	17832	27144	39951	43040	3232
20.3332	73199.7	25.1	3616	5280	5778	6455	8645	12306	11084	16518	24154	27360	3728	2159	3856	5348	5858	6555	8587	13624	13084	19041	27169	26160	3860	2372	3785	5147	5779	6846	8623	12457	12790	16886	21036	26867	3794	2278	4110	7420	8270	9749	13331	19086	17762	27157	40123	42892	3260
20.6666	74399.7	25.3	3612	5274	5758	6451	8627	12297	11070	16458	24081	27397	3739	2144	3870	5339	5849	6560	8593	13584	13061	19039	27204	26108	3856	2369	3786	5138	5761	6796	8649	12398	12754	16792	20899	26648	3756	2261	4104	7429	8239	9704	13325	18962	17745	27019	39839	42605	3240
20.9999	75599.7	25.1	3595	5266	5747	6418	8586	12257	11030	16390	23939	27256	3725	2139	3848	5333	5838	6535	8565	13578	12998	18951	27056	25910	3844	2359	3782	5145	5763	6812	8594	12406	12697	16803	20868	26672	3753	2268	4104	7400	8201	9714	13319	18927	17769	27016	39715	42521	3232
21.3332	76799.7	25.2	3570	5237	5736	6397	8552	12213	10965	16319	23864	27147	3702	2141	3812	5313	5817	6512	8538	13473	12991	18901	26970	25893	3833	2339	3751	5133	5713	6799	8591	12362	12690	16793	20744	26589	3754	2260	4084	7420	8224	9681	13235	18834	17741	26717	39788	42581	3236
21.6666	77999.7	25.3	3574	5226	5717	6384	8536	12180	10964	16247	23780	27082	3691	2143	3809	5285	5784	6519	8499	13486	12963	18907	26891	25856	3823	2330	3739	5103	5705	6786	8552	12292	12607	16626	20777	26462	3750	2257	4092	7393	8204	9704	13262	18880	17642	26775	39568	42384	3228
21.9999	79199.7	25	3554	5215	5702	6375	8519	12162	10906	16256	23788	26994	3678	2141	3806	5280	5795	6488	8497	13453	12923	18901	26865	25884	3814	2324	3753	5095	5700	6759	8598	12292	12645	16682	20700	26539	3740	2245	4070	7347	8185	9635	13245	18790	17609	26949	39556	42376	3227
22.3332	80399.7	25.1	3550	5199	5696	6371	8480	12056	10876	16146	23709	26942	3665	2120	3799	5275	5775	6470	8525	13435	12888	18909	26947	25822	3799	2328	3726	5086	5696	6688	8559	12252	12562	16666	20651	26460	3720	2238	4063	7339	8116	9640	13180	18830	17678	26702	39371	42212	3215
22.6666	81599.7	25.4	3542	5188	5666	6354	8492	12027	10869	16110	23595	26802	3657	2114	3796	5249	5743	6460	8458	13367	12875	18747	26773	25714	3819	2321	3718	5090	5667	6736	8507	12201	12601	16644	20671	26556	3726	2238	4059	7346	8159	9654	13247	18801	17614	26679	39357	42339	3222
22.9999	82799.7	25.4	3526	5166	5656	6324	8455	11993	10813	16072	23488	26887	3642	2108	3792	5272	5776	6480	8488	13367	12853	18790	26739	25738	3790	2321	3710	5060	5681	6701	8551	12225	12569	16552	20651	26286	3706	2247	4057	7341	8151	9621	13222	18742	17568	26705	39191	42123	3217
23.3332	83999.7	25	3534	5164	5646	6323	8441	12004	10842	16048	23445	26695	3644	2120	3788	5259	5757	6447	8477	13389	12857	18825	26820	25719	3800	2311	3711	5101	5679	6698	8492	12271	12588	16582	20637	26388	3707	2227	4069	7354	8168	9659	13210	18811	17651	26723	39320	42245	3218
23.6666	85199.7	25.3	3531	5175	5656	6351	8463	12036	10848	16081	23569	26707	3661	2124	3789	5287	5745	6463	8494	13408	12881	18800	26830	25743	3783	2304	3714	5075	5699	6714	8511	12229	12581	16598	20689	26348	3716	2237	4054	7355	8178	9680	13196	18790	17627	26671	39397	42254	3241
23.9999	86399.7	25	3535	5179	5661	6339	8469	12043	10828	16063	23507	26761	3654	2115	3777	5255	5755	6462	8441	13380	12902	18776	26721	25779	3804	2308	3715	5068	5691	6695	8513	12240	12561	16641	20688	26343	3726	2237	4063	7373	8167	9692	13245	18823	17636	26782	39450	42176	3236
Time_h	Time_s	Temp	refold11	refold12	refold13	refold14	refold15	refold16	refold17	refold18	refold19	refold20	refold0	refpld10	refold11	refold12	refold13	refold14	refold15	refold16	refold17	refold18	refold19	refold20	refold0	refpld10	refold11	refold12	refold13	refold14	refold15	refold16	refold17	refold18	refold19	refold20	refold0	refpld10	control11	control12	control13	control14	control15	control16	control17	control18	control19	control20	control0
0	0	25.1	300	342	434	623	871	664	1553	1617	1125	1819	254	280	292	312	375	509	680	834	1011	1239	815	1345	261	287	333	408	468	673	1015	1224	1411	1661	1200	1414	257	294	3689	5250	8225	13300	18998	11694	28184	29161	26816	41018	209
0.333333	1200	25.3	1167	1358	2189	3644	5671	3513	8639	9196	7346	11138	226	623	1122	1263	1993	3381	4819	5747	6894	7814	4655	9917	229	506	1130	1600	2186	3605	6068	6842	8842	10205	9307	11579	234	694	3509	5015	7863	12855	18610	11314	27869	29126	26681	42111	184
0.666667	2400	25.3	1528	1932	3091	5198	8005	5036	12233	12963	11232	17754	230	1155	1552	1804	2964	5078	7140	9134	11118	12241	9420	16646	231	1002	1451	2166	3050	5140	8084	9480	11865	13571	13770	16413	231	1075	3476	4962	7810	12678	18366	11227	27587	28830	26392	41715	184
1	3600	25.9	1703	2201	3500	5864	8977	5662	13696	14510	12585	19941	224	1337	1756	2059	3412	5813	8151	10409	12617	13910	10773	18889	229	1158	1610	2438	3454	5814	9061	10723	13208	15142	15520	18510	228	1224	3456	4941	7756	12621	18235	11201	27447	28829	26261	41490	186
1.33333	4800	26	1817	2368	3774	6305	9619	6049	14607	15432	13443	21145	229	1439	1896	2236	3698	6302	8807	11210	13616	14925	11645	20109	225	1253	1716	2630	3756	6239	9676	11425	14149	16161	16746	19741	223	1324	3442	4944	7745	12630	18117	11193	27304	28676	26330	41414	180
1.66667	6000	25.7	1907	2500	3968	6623	10095	6332	15250	16095	13996	21980	230	1506	2003	2353	3897	6650	9228	11828	14249	15651	12229	21128	230	1319	1793	2768	3942	6593	10132	11971	14877	16866	17542	20622	229	1395	3476	4931	7665	12613	18194	11183	27267	28705	26224	41327	185
2	7200	26	1982	2595	4113	6871	10469	6546	15770	16639	14383	22637	230	1547	2081	2454	4066	6934	9575	12287	14832	16196	12636	21925	224	1374	1863	2880	4118	6854	10462	12390	15386	17443	18122	21335	223	1442	3448	4937	7705	12594	18252	11210	27393	28635	26197	41511	179
2.33333	8400	25.9	2038	2683	4246	7085	10771	6729	16226	17091	14848	23231	224	1597	2144	2548	4215	7161	9923	12707	15322	16689	13045	22421	225	1417	1919	2978	4261	7059	10860	12822	15852	18006	18743	21878	221	1498	3487	4927	7733	12675	18345	11211	27462	28799	26400	41628	182
2.66667	9600	25.5	2086	2748	4370	7268	11013	6896	16560	17463	15117	23684	230	1641	2202	2601	4347	7339	10163	13002	15652	17061	13365	22989	220	1457	1969	3053	4381	7266	11134	13102	16200	18416	19152	22530	217	1530	3498	4951	7738	12683	18251	11256	27413	28792	26412	41571	175
3	10800	25.5	2126	2812	4460	7410	11227	7031	16766	17780	15403	24126	222	1672	2244	2671	4452	7513	10404	13273	15988	17404	13646	23412	223	1484	2010	3126	4479	7403	11301	13349	16505	18752	19534	22957	219	1574	3495	4963	7774	12686	18336	11305	27698	28891	26415	41606	176
3.33333	12000	25.2	2161	2868	4532	7538	11448	7142	17068	18040	15666	24376	219	1694	2292	2715	4535	7643	10526	13515	16248	17780	13872	23822	222	1510	2049	3178	4566	7545	11543	13603	16805	19033	19902	23243	225	1595	3505	4986	7807	12712	18413	11320	27516	28985	26630	41873	171
3.66667	13200	25.3	2187	2896	4586	7604	11524	7215	17210	18092	15767	24541	223	1713	2332	2764	4592	7737	10708	13693	16491	17975	14004	23968	219	1534	2067	3230	4611	7647	11733	13807	16959	19282	20179	23554	219	1618	3523	5009	7781	12780	18423	11360	27638	29041	26625	42027	176
4	14400	25.4	2200	2922	4638	7684	11617	7291	17341	18309	15929	24745	223	1730	2349	2807	4649	7815	10745	13832	16585	18007	14155	24139	222	1552	2090	3263	4645	7721	11744	13922	17032	19380	20332	23729	225	1636	3528	4966	7766	12737	18342	11334	27654	29028	26568	41874	180
4.33333	15600	25.7	2223	2945	4649	7711	11670	7289	17479	18416	15916	24882	226	1735	2382	2822	4684	7863	10815	13911	16579	18139	14146	24301	224	1561	2102	3283	4704	7768	11787	13927	17241	19501	20412	23820	226	1645	3511	4978	7761	12751	18349	11369	27597	28713	26464	41773	181
4.66664	16799.9	26	2234	2968	4672	7760	11750	7325	17495	18489	16065	24929	225	1744	2377	2821	4712	7929	10925	14019	16752	18317	14265	24391	225	1575	2115	3287	4720	7813	11898	13988	17293	19573	20483	23898	221	1665	3502	4968	7731	12665	18316	11271	27537	28813	26543	41579	181
4.99997	17999.9	25.9	2245	2987	4716	7799	11831	7382	17583	18547	16059	25093	225	1753	2399	2862	4733	7964	10991	14033	16810	18347	14316	24533	227	1573	2124	3324	4781	7842	11946	14116	17377	19695	20605	24190	225	1675	3505	4968	7723	12677	18258	11292	27407	28795	26418	41636	180
5.33331	19199.9	26	2251	3005	4737	7826	11851	7431	17641	18617	16166	25199	226	1766	2410	2873	4775	8010	11075	14100	16984	18476	14414	24599	227	1589	2143	3347	4788	7895	11968	14175	17498	19820	20644	24121	227	1688	3491	4959	7733	12622	18273	11309	27430	28703	26383	41557	183
5.66664	20399.9	25.9	2259	3018	4770	7860	11905	7457	17785	18720	16238	25265	223	1768	2422	2887	4805	8073	11070	14140	16966	18570	14546	24738	225	1591	2141	3357	4807	7943	12033	14167	17573	19864	20839	24235	219	1695	3483	4950	7717	12625	18194	11289	27325	28767	26470	41657	181
5.99997	21599.9	26	2281	3040	4795	7927	12002	7509	17812	18803	16373	25402	222	1785	2436	2917	4831	8138	11148	14322	17162	18646	14607	24887	219	1594	2170	3385	4829	7984	12134	14307	17720	19940	20998	24510	231	1700	3502	4978	7745	12703	18209	11345	27495	28752	26491	41634	183
6.33331	22799.9	25.5	2294	3050	4843	7972	12029	7532	17973	18967	16445	25618	217	1791	2458	2938	4889	8184	11226	14405	17219	18821	14755	25035	220	1617	2169	3427	4882	8026	12197	14442	17761	20162	21158	24623	218	1713	3531	4996	7807	12759	18329	11399	27623	28946	26509	41868	178
6.66664	23999.9	25.4	2300	3071	4828	8045	12150	7593	18043	19026	16559	25769	221	1804	2475	2956	4891	8288	11313	14447	17420	18933	14783	25299	218	1631	2192	3429	4898	8103	12273	14503	17963	20345	21218	24910	217	1727	3533	5023	7802	12791	18442	11426	27676	29040	26603	41993	181
6.99997	25199.9	25.3	2313	3094	4865	8048	12167	7635	18100	19115	16584	25852	221	1806	2486	2982	4926	8258	11390	14515	17466	19035	14924	25398	223	1641	2201	3445	4933	8133	12316	14579	18007	20370	21424	24895	217	1737	3534	5003	7814	12734	18451	11429	27645	29063	26666	42153	181
7.33331	26399.9	25.4	2323	3102	4879	8081	12222	7636	18074	19137	16651	25904	223	1810	2488	2984	4956	8312	11414	14626	17463	19046	14989	25472	219	1642	2210	3458	4979	8194	12380	14661	18128	20530	21383	24940	222	1745	3547	5012	7832	12772	18394	11379	27727	28963	26586	41965	182
7.66664	27599.9	25.4	2317	3111	4888	8080	12242	7647	18128	19157	16661	25880	222	1817	2488	2990	4956	8363	11499	14621	17490	19083	14961	25467	224	1645	2212	3462	4959	8126	12351	14618	18109	20485	21388	25075	223	1739	3522	4998	7834	12768	18479	11374	27703	28954	26534	41952	184
7.99997	28799.9	25.9	2322	3112	4892	8058	12207	7650	18156	19129	16632	25891	224	1805	2495	2996	4936	8320	11426	14570	17543	19016	14935	25409	230	1641	2211	3469	4973	8185	12370	14626	18072	20427	21333	25062	226	1740	3511	4981	7786	12759	18320	11315	27653	28903	26451	41815	187
8.33331	29999.9	26.2	2310	3097	4876	8068	12183	7652	18156	19122	16620	25934	226	1807	2501	2975	4945	8359	11355	14596	17481	19081	14959	25372	222	1647	2208	3463	4969	8194	12329	14624	18052	20448	21366	24937	225	1745	3511	4994	7779	12718	18308	11340	27469	28790	26405	41484	187
8.66664	31199.9	26	2311	3094	4888	8052	12165	7639	18074	19010	16555	25848	221	1812	2493	2978	4935	8297	11449	14618	17476	19044	14908	25518	218	1647	2210	3456	4975	8172	12339	14675	18169	20388	21382	25043	219	1744	3512	4946	7750	12630	18266	11323	27396	28795	26362	41691	182
8.99997	32399.9	25.4	2318	3121	4915	8124	12241	7689	18225	19282	16718	26058	220	1817	2515	2991	4985	8348	11477	14686	17516	19197	15025	25545	218	1653	2233	3482	4986	8215	12460	14796	18178	20610	21587	25126	216	1750	3505	4992	7757	12666	18300	11368	27467	28864	26428	41649	180
9.33331	33599.9	25.2	2337	3134	4958	8186	12357	7737	18319	19307	16838	26334	214	1820	2516	3045	5018	8418	11545	14766	17706	19356	15098	25764	218	1654	2245	3516	5027	8255	12581	14823	18264	20691	21654	25367	220	1757	3529	5013	7850	12854	18402	11492	27815	29103	26726	42153	179
9.66664	34799.9	25.2	2338	3163	4983	8236	12381	7769	18388	19448	16895	26353	218	1838	2538	3037	5027	8480	11589	14853	17765	19428	15171	25897	221	1677	2243	3532	5064	8345	12635	14893	18391	20787	21916	25411	221	1772	3530	5037	7837	12859	18489	11482	27817	29169	26701	42059	181
9.99997	35999.9	25.3	2357	3168	4992	8239	12421	7795	18461	19505	16953	26308	216	1834	2544	3047	5045	8501	11663	14897	17836	19431	15207	25852	216	1673	2256	3542	5057	8315	12641	14957	18389	20898	21936	25507	217	1774	3540	5040	7835	12860	18452	11458	27871	29139	26711	42109	184
10.3333	37199.9	25.4	2365	3179	4984	8256	12509	7821	18445	19491	16923	26435	219	1836	2552	3066	5072	8508	11681	14940	17929	19490	15302	26085	221	1682	2260	3544	5072	8340	12685	14957	18468	20843	21952	25487	221	1776	3558	5022	7867	12851	18567	11461	27841	29199	26721	42076	183
10.6666	38399.9	25.5	2352	3169	5010	8232	12443	7775	18483	19473	17009	26353	220	1835	2552	3073	5055	8496	11677	14914	17915	19445	15294	26061	221	1684	2248	3545	5086	8365	12689	14979	18467	20937	21953	25563	220	1779	3550	5037	7824	12816	18459	11449	27783	29191	26777	42008	184
11	39599.9	25.1	2355	3179	4967	8216	12450	7761	18412	19480	16985	26385	216	1836	2563	3060	5081	8551	11661	14970	17928	19573	15322	25955	216	1677	2267	3543	5071	8385	12633	14974	18486	20811	21961	25571	222	1792	3544	5029	7831	12790	18471	11430	27710	29121	26659	42074	183
11.3333	40799.9	25.2	2348	3174	5004	8229	12467	7778	18463	19490	16927	26451	219	1838	2557	3055	5079	8510	11734	14927	17907	19501	15246	25960	222	1685	2257	3530	5101	8342	12643	14949	18405	20884	21954	25610	218	1779	3538	5030	7836	12790	18457	11411	27606	29210	26615	42135	179
11.6666	41999.9	25.1	2349	3155	4999	8213	12409	7763	18432	19422	17013	26350	219	1837	2543	3059	5065	8491	11695	14917	17891	19463	15307	25987	221	1684	2260	3551	5093	8348	12707	15039	18458	20847	21899	25638	218	1775	3549	5026	7827	12802	18550	11465	27675	29056	26551	41864	182
12	43199.9	25.2	2354	3174	4991	8253	12441	7780	18458	19565	16960	26445	218	1838	2557	3090	5065	8526	11690	14995	17943	19593	15367	26098	218	1683	2263	3557	5086	8357	12734	15054	18504	20862	21978	25759	220	1785	3559	5050	7839	12880	18518	11528	27781	29016	26643	41996	183
12.3333	44399.8	25.4	2353	3183	4992	8273	12451	7842	18500	19491	17057	26362	219	1833	2570	3076	5096	8552	11783	14974	18007	19633	15378	26171	216	1684	2281	3556	5097	8410	12717	15139	18568	21009	21992	25689	218	1783	3531	5057	7854	12806	18476	11473	27761	29245	26745	42058	189
12.6666	45599.8	25.2	2357	3176	5011	8283	12520	7842	18490	19522	17062	26489	222	1838	2563	3065	5097	8553	11752	15020	17943	19636	15374	26028	218	1691	2266	3562	5109	8419	12692	15089	18524	20914	21986	25768	220	1795	3546	5055	7875	12865	18509	11466	27803	29056	26581	42094	185
12.9999	46799.8	25.4	2372	3187	5023	8263	12495	7842	18569	19482	17037	26498	219	1838	2559	3077	5106	8602	11756	15000	18020	19608	15447	26227	222	1697	2275	3570	5100	8391	12760	15153	18554	20972	22021	25688	219	1788	3538	5039	7866	12848	18488	11462	27714	29151	26640	42103	186
13.3333	47999.8	25.5	2360	3176	5029	8264	12471	7814	18424	19518	17030	26415	220	1833	2568	3077	5098	8557	11704	15072	17882	19604	15377	26109	226	1694	2281	3574	5125	8423	12739	15093	18554	20904	22109	25790	226	1786	3549	5022	7826	12834	18517	11462	27719	29092	26635	41911	191
13.6666	49199.8	25.4	2350	3164	5010	8250	12418	7792	18427	19467	17042	26344	221	1830	2558	3076	5081	8576	11719	14967	17959	19471	15363	26153	220	1688	2261	3569	5092	8381	12711	15026	18552	20936	22010	25592	217	1781	3531	5006	7829	12771	18418	11451	27732	29038	26506	42047	186
13.9999	50399.8	25.6	2348	3179	5007	8279	12463	7811	18412	19430	17052	26382	215	1828	2563	3088	5083	8560	11739	14990	17936	19580	15368	26143	218	1685	2269	3576	5089	8415	12641	14979	18551	20918	21929	25729	216	1789	3523	5032	7841	12777	18480	11421	27614	29111	26518	41966	188
14.3333	51599.8	25.2	2367	3198	5032	8297	12536	7855	18575	19588	17089	26537	217	1831	2567	3071	5116	8594	11816	15068	18042	19679	15414	26238	217	1696	2270	3565	5126	8439	12785	15143	18626	21063	22090	25789	213	1805	3548	5029	7845	12849	18465	11476	27763	29207	26695	42174	186
14.6666	52799.8	25	2358	3191	5030	8268	12565	7855	18578	19560	17084	26602	218	1831	2574	3097	5137	8627	11822	15106	17961	19702	15422	26311	221	1698	2286	3573	5138	8459	12788	15147	18645	21092	22085	25859	218	1803	3556	5033	7903	12862	18584	11491	27687	29236	26825	42368	189
14.9999	53999.8	25.4	2356	3192	5022	8280	12533	7867	18547	19634	17101	26604	217	1836	2577	3100	5135	8651	11855	15138	18144	19784	15446	26333	217	1698	2290	3599	5148	8482	12845	15124	18678	21173	22181	26017	218	1794	3553	5054	7862	12851	18481	11484	27891	29080	26667	42161	185
15.3333	55199.8	25.5	2369	3187	5045	8303	12502	7868	18607	19639	17116	26676	218	1841	2590	3116	5142	8620	11820	15098	18178	19708	15462	26429	219	1710	2296	3602	5143	8480	12790	15173	18691	21149	22278	25917	220	1800	3570	5075	7874	12852	18552	11457	27902	29250	26682	42180	191
15.6666	56399.8	25.2	2376	3198	5043	8300	12523	7856	18654	19701	17136	26572	222	1832	2584	3099	5153	8651	11820	15158	18096	19720	15464	26404	220	1705	2296	3589	5146	8469	12801	15197	18767	21139	22205	25871	215	1796	3561	5071	7912	12827	18490	11497	27976	29319	26872	42156	188
15.9999	57599.8	25.4	2369	3212	5052	8335	12521	7871	18658	19635	17191	26623	217	1841	2574	3111	5156	8642	11884	15152	18186	19788	15580	26367	219	1702	2289	3602	5147	8499	12783	15270	18743	21207	22197	26038	218	1804	3574	5064	7859	12932	18509	11505	27904	29275	26791	42340	191
16.3333	58799.8	25.1	2376	3208	5064	8338	12554	7894	18643	19633	17223	26706	215	1842	2592	3114	5145	8663	11880	15192	18110	19786	15534	26403	218	1706	2302	3592	5164	8468	12842	15208	18778	21218	22221	25990	215	1803	3570	5038	7873	12868	18591	11516	27880	29259	26732	42180	185
16.6666	59999.8	25	2376	3215	5067	8334	12538	7898	18637	19688	17190	26614	216	1830	2593	3116	5147	8663	11920	15187	18170	19810	15527	26455	218	1712	2299	3594	5165	8513	12830	15204	18737	21215	22274	26029	218	1797	3552	5049	7872	12842	18505	11527	27739	29337	26752	42168	190
16.9999	61199.8	25.4	2369	3220	5052	8337	12543	7879	18583	19640	17131	26675	215	1851	2590	3116	5159	8649	11856	15192	18178	19865	15608	26467	222	1709	2284	3608	5163	8529	12856	15250	18708	21105	22248	26129	222	1806	3567	5053	7919	12880	18513	11502	27847	29329	26780	42230	195
17.3333	62399.8	25.5	2364	3210	5036	8316	12534	7863	18574	19585	17089	26624	217	1837	2585	3110	5134	8655	11871	15176	18047	19792	15546	26376	221	1704	2286	3581	5150	8477	12817	15191	18679	21192	22166	26021	219	1791	3536	5047	7834	12831	18480	11455	27779	29300	26596	42117	193
17.6666	63599.8	25.4	2362	3200	5048	8310	12553	7839	18566	19581	17126	26554	223	1825	2574	3100	5146	8604	11898	15143	18144	19748	15497	26399	220	1702	2283	3585	5115	8488	12828	15143	18703	21100	22225	25951	219	1796	3544	5042	7845	12797	18425	11463	27795	29124	26571	41915	192
17.9999	64799.8	25.4	2352	3190	5008	8246	12432	7809	18434	19558	17085	26463	215	1827	2585	3098	5134	8613	11824	15097	18069	19711	15518	26289	216	1696	2282	3579	5113	8449	12792	15176	18637	21053	22146	26011	222	1793	3537	5034	7849	12808	18479	11470	27728	29218	26468	41941	198
18.3333	65999.8	25.9	2343	3197	5018	8285	12489	7833	18491	19595	17063	26545	227	1821	2579	3102	5138	8604	11830	15176	18108	19761	15572	26355	228	1710	2279	3582	5142	8457	12859	15116	18598	21109	22285	25929	218	1794	3542	5038	7823	12816	18442	11447	27775	29096	26626	41868	192
18.6666	67199.8	25.8	2354	3180	5021	8276	12494	7840	18536	19536	17044	26502	220	1819	2569	3104	5144	8636	11840	15174	18135	19707	15517	26305	225	1689	2281	3566	5126	8432	12811	15140	18644	21067	22199	25916	220	1789	3547	5026	7833	12809	18419	11443	27702	29052	26552	41956	194
18.9999	68399.7	25.5	2352	3199	5042	8285	12525	7874	18597	19540	17094	26573	217	1828	2571	3111	5145	8633	11838	15161	18149	19757	15517	26428	217	1701	2277	3593	5141	8461	12819	15135	18732	21138	22217	25939	217	1793	3537	5053	7870	12825	18526	11450	27860	29250	26703	41996	191
19.3332	69599.7	25.3	2361	3206	5028	8313	12517	7862	18554	19568	17119	26585	220	1829	2576	3113	5160	8689	11846	15170	18152	19761	15590	26427	217	1705	2287	3598	5129	8497	12811	15207	18788	21143	22210	25972	219	1789	3534	5043	7887	12854	18456	11523	27876	29268	26750	42114	191
19.6666	70799.7	25.2	2353	3200	5043	8322	12515	7878	18560	19580	17125	26599	219	1817	2583	3114	5153	8682	11903	15195	18170	19803	15608	26516	218	1708	2289	3609	5132	8473	12910	15191	18798	21184	22259	26047	219	1798	3543	5063	7871	12892	18474	11517	27803	29104	26608	42115	193
19.9999	71999.7	25.3	2344	3200	5033	8313	12533	7868	18552	19558	17153	26553	222	1820	2586	3114	5151	8687	11849	15164	18165	19755	15565	26531	222	1707	2288	3598	5141	8472	12841	15161	18700	21195	22318	26064	218	1806	3556	5055	7873	12908	18482	11501	27797	29127	26694	42116	195
20.3332	73199.7	25.4	2347	3199	5041	8310	12499	7858	18531	19555	17140	26624	218	1824	2585	3120	5124	8649	11901	15201	18225	19868	15610	26439	222	1705	2285	3607	5141	8494	12864	15246	18761	21199	22313	26073	221	1793	3556	5044	7880	12863	18472	11455	27899	29264	26707	42129	192
20.6666	74399.7	25.2	2347	3193	5041	8318	12483	7860	18577	19554	17193	26580	217	1817	2584	3135	5145	8694	11910	15175	18124	19833	15594	26588	221	1706	2294	3598	5158	8450	12903	15241	18792	21240	22288	26138	218	1797	3559	5086	7858	12839	18502	11478	27805	29246	26773	42003	194
20.9999	75599.7	25.4	2352	3201	5049	8309	12564	7868	18567	19517	17141	26581	219	1829	2586	3126	5163	8704	11925	15194	18176	19948	15625	26626	220	1706	2290	3598	5169	8528	12878	15295	18827	21170	22306	26081	215	1796	3546	5047	7885	12893	18546	11526	27788	29240	26826	42358	196
21.3332	76799.7	25.5	2361	3203	5058	8338	12527	7885	18539	19587	17172	26602	211	1819	2581	3126	5177	8665	11880	15305	18276	19847	15644	26587	220	1709	2301	3609	5183	8470	12871	15262	18781	21269	22319	26191	219	1794	3558	5069	7856	12833	18543	11528	27821	29230	26765	42172	195
21.6666	77999.7	25.4	2336	3202	5047	8326	12553	7847	18524	19590	17092	26513	218	1826	2586	3123	5171	8704	11949	15228	18259	19856	15657	26644	221	1704	2290	3609	5170	8525	12866	15241	18822	21274	22333	26139	218	1798	3541	5080	7887	12886	18507	11483	27789	29303	26748	42132	195
21.9999	79199.7	25.2	2340	3197	5037	8310	12500	7858	18553	19545	17113	26627	215	1820	2572	3114	5161	8677	11889	15256	18189	19809	15690	26500	218	1704	2291	3599	5152	8500	12896	15227	18819	21221	22273	26116	219	1793	3552	5066	7851	12876	18601	11510	27883	29283	26703	42357	196
22.3332	80399.7	25.2	2333	3186	5037	8290	12514	7855	18503	19544	17115	26606	214	1819	2572	3124	5151	8683	11917	15252	18183	19861	15633	26566	218	1700	2292	3592	5186	8507	12911	15236	18895	21317	22331	26022	217	1792	3551	5038	7876	12853	18527	11468	27818	29233	26770	42045	191
22.6666	81599.7	25.2	2340	3198	5045	8332	12501	7835	18513	19551	17149	26572	217	1814	2582	3123	5175	8682	11950	15267	18201	19852	15664	26680	219	1701	2295	3593	5162	8522	12900	15294	18801	21314	22375	26060	215	1788	3549	5062	7877	12893	18451	11524	27807	29313	26876	42267	198
22.9999	82799.7	25.2	2334	3191	5024	8289	12522	7851	18465	19514	17130	26719	214	1814	2584	3129	5175	8675	11935	15336	18222	19850	15710	26619	213	1705	2284	3610	5169	8536	12939	15238	18816	21119	22341	26219	212	1793	3558	5062	7864	12887	18549	11529	27844	29343	26760	42033	195
23.3332	83999.7	25.3	2337	3198	5037	8286	12516	7849	18498	19503	17120	26595	216	1818	2580	3131	5176	8663	11909	15256	18305	19874	15687	26585	223	1702	2293	3613	5147	8541	12913	15244	18828	21194	22395	26172	215	1795	3542	5084	7852	12853	18512	11504	27918	29249	26744	42041	197
23.6666	85199.7	25	2329	3189	5034	8306	12519	7857	18543	19522	17131	26544	211	1809	2571	3121	5177	8690	11982	15242	18284	19866	15705	26533	216	1699	2281	3588	5158	8523	12904	15220	18784	21218	22354	26108	218	1792	3538	5080	7886	12868	18437	11486	27923	29330	26910	42157	198
23.9999	86399.7	25	2326	3192	5023	8324	12516	7830	18410	19486	17076	26560	211	1806	2574	3127	5148	8671	11909	15219	18304	19866	15741	26624	215	1701	2289	3600	5159	8511	12893	15265	18815	21259	22350	26114	214	1805	3542	5078	7885	12837	18518	11543	27958	29243	26877	42052	192
[truncated: 100 more columns]

[truncated: 14 more sheets: Figs. 3D-E, Fig. 3F, Fig. 3G, Figs. 4B-C, Fig. 4D, Fig. 4E, Figs. 4F-G, Fig. S1, Fig. S2, Fig. S3, Fig. S4, Fig. S5, Fig. S6, Fig. S7]
